# Supplementary material for: GABA neurons in the ventral tegmental area regulate non-rapid eye movement sleep in mice
Source: eLife. 2019 Jun 4;8:e44928. doi: 10.7554/eLife.44928 (PMC6548506; doi:10.7554/eLife.44928)
Supplement: Figure 3—figure supplement 1—source data 1. [file elife-44928-fig3-figsupp1-data1.xls]

## Sheet: Summary
																											Percent
	Time	-5	-4	-3	-2	-1	0	1	2	3	4	5	6	7	8	9		ave		Time	-5	-4	-3	-2	-1	0	1	2	3	4	5	6	7	8	9
	Cell 1	28	28	29	28	28	1	9	15	17	23	32	30	30	29	29		28.2		Cell 1	99.2908	99.2908	102.837	99.2908	99.2908	3.5461	31.9149	53.1915	60.2837	81.5603	113.475	106.383	106.383	102.837	102.837
	Cell 2	28	27	28	28	28	3	0	0	0	0	33	34	35	34	32		27.8		Cell2	100.719	97.1223	100.719	100.719	100.719	10.7914	0	0	0	0	118.705	122.302	125.899	122.302	115.108
	Cell 3	22	21	21	22	22	0	0	0	0	0	30	30	28	27	26		21.6		Cell 3	101.852	97.2222	97.2222	101.852	101.852	0	0	0	0	0	138.889	138.889	129.63	125	120.37
	Cell 4	21	23	27	27	30	0	0	0	0	1	51	39	27	28	26		25.6		Cell 4	82.0312	89.8438	105.469	105.469	117.188	0	0	0	0	3.90625	199.219	152.344	105.469	109.375	101.562
	Cell 5	22	20	18	16	19	0	0	0	0	0	24	23	23	18	20		19		Cell 5	115.789	105.263	94.7368	84.2105	100	0	0	0	0	0	126.316	121.053	121.053	94.7368	105.263
	Cell 6	9	8	10	10	9	0	0	0	0	0	12	13	13	12	13		9.2		Cell 6	97.8261	86.9565	108.696	108.696	97.8261	0	0	0	0	0	130.435	141.304	141.304	130.435	141.304
	Cell 7	17	16	18	15	12	1	0	0	0	0	26	21	20	17	18		15.6		Cell 7	108.974	102.564	115.385	96.1538	76.9231	6.41026	0	0	0	0	166.667	134.615	128.205	108.974	115.385
	Cell 8	9	5	7	9	2	4	0	0	0	0	13	13	13	4	1		6.4		Cell 8	140.625	78.125	109.375	140.625	31.25	62.5	0	0	0	0	203.125	203.125	203.125	62.5	15.625
	Cell 9	12	6	6	8	14	3	0	0	0	3	8	9	9	5	5		9.2		Cell 9	130.435	65.2174	65.2174	86.9565	152.174	32.6087	0	0	0	32.6087	86.9565	97.8261	97.8261	54.3478	54.3478
	Cell 10	11	4	8	8	16	0	0	0	0	0	15	16	8	3	9		9.4		Cell 10	117.021	42.5532	85.1064	85.1064	170.213	0	0	0	0	0	159.574	170.213	85.1064	31.9149	95.7447
	Cell 11																			Cell 11
	Cell 12																			Cell 12
	ave	17.9	15.8	17.2	17.1	18	1.2	0.9	1.5	1.7	2.7	24.4	22.8	20.6	17.7	17.9				ave	109.456	86.4158	98.4763	100.908	104.744	11.5856	3.19149	5.31915	6.02837	11.8075	144.336	138.805	124.4	94.2423	96.7547
	n	10	10	10	10	10	10	10	10	10	10	10	10	10	10	10				n	10	10	10	10	10	10	10	10	10	10	10	10	10	10	10
	sem	2.33071	2.95071	2.85502	2.681	2.89444	0.489898	0.9	1.5	1.7	2.27572	4.10203	3.20347	2.99333	3.62721	3.35476				sem	5.40992	6.20685	4.57349	5.17276	12.0142	6.49566	3.19149	5.31915	6.02837	8.3908	11.8549	9.80281	10.2588	10.5658	11.4213

## Sheet: ACR2 and mCherry
	Time	-5	-4	-3	-2	-1	0	1	2	3	4	5	6	7	8	9
	ACR2	109.456	86.4158	98.4763	100.908	104.744	11.5856	3.19149	5.31915	6.02837	11.8075	144.336	138.805	124.4	94.2423	96.7547
	mCherry	94.2127	104.866	102.424	92.7654	105.731	95.8881	96.8054	89.9575	101.454	93.6392	88.3573	97.0414	102.336	112.085	104.939
	sem-ACR2	5.40992	6.20685	4.57349	5.17276	12.0142	6.49566	3.19149	5.31915	6.02837	8.3908	11.8549	9.80281	10.2588	10.5658	11.4213
	sem-mCherry	5.27574	4.49788	4.69774	6.11892	1.77852	4.22996	4.87314	5.62829	5.21396	7.17149	5.93577	6.20683	4.02612	6.41599	4.11943
