# Supplementary material for: GABA neurons in the ventral tegmental area regulate non-rapid eye movement sleep in mice
Source: eLife. 2019 Jun 4;8:e44928. doi: 10.7554/eLife.44928 (PMC6548506; doi:10.7554/eLife.44928)
Supplement: Figure 5—source data 1. [file elife-44928-fig5-data1.xls]

## Sheet: R-W
	mouse 1	mouse 2	mouse 3	mouse 5	mouse 6	mouse 7	mouse 8	mouse 9				mean (%)	SD (%)
	0.0562766	0.019919	0.0210462	0.0255149	0.0333684	0.0199301	0.0292478	0.0243627				2.9329	1.29263
0.0078125	0.0647505	0.0340943	0.0310055	0.0257782	0.0556945	0.0229745	0.0287031	0.036526				3.75715	1.60891
0.015625
0.0234375
0.03125
0.0390625
0.046875
0.0546875
0.0625
0.0703125
0.078125
0.0859375
0.09375
0.101562
0.109375
0.117188
0.125
0.132812
0.140625
0.148438
0.15625
0.164062
0.171875
0.179688
0.1875
0.195312
0.203125
0.210938
0.21875
0.226562
0.234375
0.242188
0.25	0.0737093	0.0229414	0.0255578	0.0290277	0.0250827	0.0302132	0.0366625	0.0298175				0.0341265	0.0165332
0.257812	0.073546	0.02277	0.0256785	0.0289855	0.0247371	0.030312	0.0365694	0.0297684				0.0340459	0.016511
0.265625	0.0731912	0.022657	0.0258655	0.0290679	0.0244442	0.030354	0.0366549	0.0298116				0.0340058	0.0164069
0.273438	0.0731247	0.022986	0.0258178	0.0291366	0.0242297	0.0303121	0.0366786	0.0298989				0.034023	0.0163694
0.28125	0.0731667	0.0234493	0.0258304	0.0290174	0.0241239	0.0301854	0.0368168	0.0296827				0.0340341	0.0163688
0.289062	0.0732175	0.0233826	0.0259541	0.0291406	0.0239121	0.0303129	0.036848	0.0295955				0.0340454	0.0163966
0.296875	0.0731872	0.0234127	0.0260995	0.0291795	0.0239898	0.030263	0.0369342	0.0296011				0.0340834	0.0163683
0.304688	0.0731009	0.0235837	0.0259411	0.0292191	0.0240594	0.0300911	0.0369572	0.0294584				0.0340513	0.0163385
0.3125	0.0730873	0.0239266	0.0258956	0.0293184	0.0239592	0.0301561	0.036781	0.029449				0.0340717	0.0163046
0.320312	0.0733099	0.0236922	0.0259195	0.0293183	0.0240591	0.0302788	0.0366874	0.0295556				0.0341026	0.0163807
0.328125	0.0734368	0.0238448	0.026182	0.0293242	0.0240363	0.0303115	0.0367765	0.0295603				0.0341841	0.0163943
0.335938	0.0737536	0.0238297	0.0260762	0.0292542	0.0241966	0.030356	0.0368978	0.0295104				0.0342343	0.0165036
0.34375	0.0739138	0.0240557	0.0259577	0.0289951	0.0241161	0.0303005	0.0368098	0.0294416				0.0341988	0.0165679
0.351562	0.0739198	0.0242602	0.0259947	0.0288932	0.0240985	0.0303126	0.0367165	0.0295302				0.0342157	0.0165497
0.359375	0.0739798	0.0242409	0.0259149	0.0289241	0.024085	0.0302252	0.0366654	0.0292726				0.0341635	0.0165898
0.367188	0.0742318	0.0242425	0.0257867	0.0288429	0.0239908	0.0301491	0.0366882	0.0292338				0.0341457	0.0167018
0.375	0.074272	0.0241451	0.0259028	0.0289456	0.024012	0.0302513	0.036616	0.0292681				0.0341766	0.0167027
0.382812	0.0744349	0.0240308	0.0258697	0.0289951	0.024064	0.0302818	0.0367319	0.0291121				0.03419	0.0167721
0.390625	0.0746112	0.0241163	0.025999	0.0294264	0.0241832	0.0302316	0.0367127	0.0290635				0.034293	0.0167907
0.398438	0.0745748	0.0243262	0.0260062	0.0291413	0.0241293	0.0303552	0.0367275	0.0289271				0.0342735	0.0167788
0.40625	0.0747008	0.0241597	0.0261203	0.0291522	0.0241582	0.0302966	0.036727	0.028828				0.0342678	0.0168318
0.414062	0.0744432	0.023995	0.0262181	0.0292071	0.0241448	0.0302608	0.0366471	0.0288952				0.0342264	0.0167462
0.421875	0.0745171	0.0241793	0.026305	0.0290216	0.0241893	0.0301712	0.0367322	0.0287819				0.0342372	0.016764
0.429688	0.0744644	0.0241608	0.0265831	0.0287396	0.0241626	0.0301982	0.0368631	0.0285828				0.0342193	0.0167556
0.4375	0.0744457	0.0241033	0.0267497	0.0285989	0.0241614	0.0300724	0.0366859	0.0285334				0.0341688	0.0167529
0.445312	0.0744203	0.0240389	0.0268267	0.0284605	0.0244937	0.0299864	0.0367933	0.0286166				0.0342046	0.016725
0.453125	0.0745382	0.0238544	0.0268961	0.0282271	0.0246705	0.030114	0.0368513	0.0287208				0.034234	0.0167663
0.460938	0.0744451	0.0239081	0.0271772	0.0282369	0.0247776	0.030165	0.0367926	0.028832				0.0342918	0.0166947
0.46875	0.0744456	0.0241182	0.0270889	0.0283333	0.0248437	0.0302863	0.0366372	0.0286467				0.0343	0.0166729
0.476562	0.0744907	0.0238618	0.0273522	0.0282944	0.0248175	0.0302943	0.0365505	0.0284955				0.0342696	0.0167046
0.484375	0.0748463	0.024128	0.0272834	0.0284464	0.0248818	0.0302393	0.0366826	0.0283703				0.0343598	0.0168055
0.492188	0.0747617	0.024207	0.0275085	0.0285322	0.0249912	0.0301992	0.0367672	0.028145				0.034389	0.0167579
0.5	0.0747421	0.0242577	0.0275341	0.0286335	0.0249524	0.029999	0.0369156	0.027867				0.0343627	0.0167689
0.507812	0.0747726	0.0243838	0.027615	0.0286133	0.024912	0.0299149	0.0369312	0.0277535				0.034362	0.016778
0.515625	0.074687	0.0243117	0.0275522	0.028648	0.0248004	0.0299365	0.0369305	0.0278133				0.034335	0.0167614
0.523438	0.0748004	0.0242653	0.0276189	0.0285012	0.0246457	0.0300365	0.0367818	0.0275765				0.0342783	0.0168268
0.53125	0.0748976	0.0243804	0.0276819	0.0284195	0.0247374	0.0303145	0.0367091	0.0275438				0.0343355	0.0168341
0.539062	0.0747894	0.0246166	0.0277957	0.0286381	0.0246935	0.0303138	0.0368046	0.0273961				0.034381	0.016774
0.546875	0.074813	0.024462	0.027775	0.0286461	0.0247376	0.0304267	0.0367901	0.027346				0.0343746	0.0167911
0.554688	0.0744634	0.0244342	0.0276144	0.0288049	0.0247885	0.0305798	0.0367914	0.0272886				0.0343457	0.016669
0.5625	0.0744629	0.0243003	0.0276825	0.0290298	0.0247838	0.0307582	0.0367085	0.0270718				0.0343497	0.0166722
0.570312	0.0744074	0.0243391	0.0278047	0.0290809	0.024962	0.0308527	0.0367135	0.0269344				0.0343868	0.0166319
0.578125	0.0747434	0.0247705	0.0277849	0.0290985	0.0251541	0.030829	0.0367925	0.0267329				0.0344882	0.0167113
0.585938	0.0747882	0.0248755	0.0277308	0.0291685	0.0252566	0.0308702	0.0368706	0.0268224				0.0345478	0.0167041
0.59375	0.0748946	0.0248478	0.0279206	0.0292269	0.0254361	0.0309046	0.0369198	0.0268335				0.034623	0.0167143
0.601562	0.0747769	0.0251691	0.0278576	0.0293342	0.0256169	0.0309777	0.0368406	0.0267438				0.0346646	0.0166341
0.609375	0.0748678	0.0251774	0.0278749	0.0296236	0.0258008	0.0311321	0.0369132	0.0268553				0.0347807	0.0166253
0.617188	0.0749369	0.0254492	0.0276756	0.0297582	0.0257471	0.0310391	0.0369339	0.0268698				0.0348012	0.0166396
0.625	0.0750196	0.0255729	0.0277282	0.0299699	0.0257902	0.0310719	0.0370382	0.0268789				0.0348837	0.0166428
0.632812	0.0751547	0.0257006	0.0276307	0.0300062	0.0257532	0.0310597	0.0369461	0.0267805				0.034879	0.0166921
0.640625	0.0752179	0.025721	0.0276957	0.0299996	0.0257522	0.0311315	0.0370973	0.026601				0.034902	0.0167216
0.648438	0.0751225	0.0257926	0.0275196	0.0302828	0.0257709	0.0311727	0.0369685	0.0266722				0.0349127	0.0166724
0.65625	0.074979	0.0258088	0.0275067	0.0301407	0.02591	0.0312842	0.0370066	0.0265082				0.034893	0.0166263
0.664062	0.0748279	0.0258499	0.0278052	0.0301998	0.0261279	0.0313152	0.0368557	0.0262704				0.0349065	0.0165472
0.671875	0.0749442	0.0260006	0.0277885	0.0301591	0.0263448	0.0313046	0.0368453	0.0261935				0.0349476	0.0165679
0.679688	0.0747873	0.0259824	0.0277452	0.0301484	0.0266037	0.0314204	0.0369128	0.026173				0.0349716	0.0164985
0.6875	0.0745534	0.0257903	0.0277979	0.0302491	0.0268643	0.0315041	0.0368465	0.026229				0.0349793	0.0163989
0.695312	0.0744563	0.0257813	0.0278552	0.0306185	0.0268291	0.0315048	0.036723	0.0263455				0.0350142	0.0163396
0.703125	0.0744067	0.0261635	0.0276674	0.030552	0.0268212	0.0314764	0.0366232	0.0262597				0.0349963	0.0163133
0.710938	0.0743989	0.0260814	0.0276795	0.0307182	0.0267225	0.0313418	0.0366951	0.0262813				0.0349898	0.0163206
0.71875	0.0743144	0.0262032	0.0276387	0.0306082	0.0266789	0.031305	0.0366692	0.0263538				0.0349714	0.0162872
0.726562	0.0742593	0.0261752	0.0276017	0.0307137	0.0266559	0.0313651	0.036559	0.0263284				0.0349573	0.0162688
0.734375	0.0741771	0.0261935	0.0274534	0.030775	0.0266433	0.0315021	0.0365702	0.0263125				0.0349534	0.0162445
0.742188	0.0740968	0.0260811	0.0276198	0.0307059	0.0267402	0.0315491	0.0366412	0.0264042				0.0349798	0.0162028
0.75	0.0737622	0.0261743	0.0274725	0.0305334	0.0267104	0.0316772	0.0366035	0.0263823				0.0349145	0.0160959
0.757812	0.073827	0.0260682	0.0275499	0.0304032	0.0268518	0.0317779	0.0367586	0.0263529				0.0349487	0.0161182
0.765625	0.0736666	0.0259884	0.0274988	0.0300654	0.0269794	0.0318456	0.036809	0.0262827				0.034892	0.0160819
0.773438	0.0735176	0.0257449	0.0276487	0.0301496	0.0269579	0.031771	0.0366994	0.0262723				0.0348452	0.0160392
0.78125	0.0735307	0.0254855	0.0274926	0.0301004	0.026906	0.0318199	0.0365451	0.026322				0.0347753	0.0160731
0.789062	0.0736931	0.025609	0.0271641	0.0298747	0.0269351	0.0319552	0.0365502	0.0263895				0.0347714	0.0161398
0.796875	0.073651	0.0255886	0.0269923	0.0296582	0.0269088	0.0320627	0.0363564	0.0263438				0.0346952	0.0161478
0.804688	0.0737211	0.0256246	0.027126	0.0296706	0.0267571	0.0322541	0.0363022	0.0262738				0.0347162	0.0161701
0.8125	0.0736197	0.0253939	0.0271602	0.0296566	0.0268872	0.0323343	0.0364244	0.0262092				0.0347107	0.0161481
0.820312	0.0734966	0.0253398	0.027044	0.0296899	0.0268629	0.0321676	0.036359	0.026023				0.0346228	0.0161348
0.828125	0.0735815	0.0253947	0.0270645	0.0293922	0.0271607	0.0319134	0.0363008	0.0259535				0.0345952	0.0161618
0.835938	0.0733566	0.0254815	0.0269658	0.0293234	0.027147	0.0319008	0.0362897	0.0259681				0.0345541	0.0160869
0.84375	0.0731332	0.0253754	0.0270714	0.0294093	0.0273135	0.0320206	0.0362155	0.0259488				0.034561	0.0159943
0.851562	0.0730055	0.0250654	0.0268325	0.029406	0.0272712	0.0321033	0.0362413	0.0258691				0.0344743	0.0159997
0.859375	0.0731303	0.0250027	0.0268425	0.0295514	0.0273192	0.0321081	0.0363265	0.0259867				0.0345334	0.01603
0.867188	0.0728301	0.025111	0.0268366	0.0294339	0.0274446	0.0323176	0.036347	0.0260795				0.03455	0.0159041
0.875	0.0728296	0.0251645	0.0269248	0.029379	0.0277078	0.0323224	0.0363736	0.0259942				0.034587	0.0158862
0.882812	0.0726917	0.0253727	0.0267728	0.0292025	0.0277751	0.0324282	0.0361912	0.0259806				0.0345518	0.0158323
0.890625	0.0726118	0.0252998	0.0268513	0.0291408	0.0278815	0.0326342	0.0361523	0.026031				0.0345753	0.0157936
0.898438	0.0726657	0.0251386	0.0267444	0.0293566	0.0278904	0.032732	0.0362128	0.0259716				0.034589	0.0158262
0.90625	0.0724615	0.0251007	0.0265782	0.0292713	0.0280169	0.0327459	0.0361761	0.0259825				0.0345416	0.015766
0.914062	0.0723461	0.0252145	0.026458	0.029058	0.0278999	0.0329129	0.0361079	0.025941				0.0344923	0.0157424
0.921875	0.0719463	0.0252871	0.0263877	0.0292456	0.0276331	0.0330349	0.0359382	0.0259603				0.0344292	0.0156057
0.929688	0.0716938	0.0253144	0.0262486	0.0293498	0.0275676	0.0329942	0.0358968	0.0259296				0.0343744	0.0155286
0.9375	0.071495	0.0250736	0.0262484	0.0296082	0.0276182	0.0329187	0.0361212	0.0259285				0.0343765	0.0154704
0.945312	0.0711563	0.0251316	0.0262797	0.029623	0.0274537	0.0329487	0.036138	0.0258794				0.0343263	0.0153606
0.953125	0.0708328	0.0249847	0.026311	0.0297549	0.0275411	0.0329622	0.0361809	0.0257612				0.0342911	0.0152588
0.960938	0.0708318	0.0248576	0.0264252	0.0299195	0.0274647	0.0330281	0.0360707	0.0258408				0.0343048	0.0152501
0.96875	0.0706701	0.0245219	0.0265101	0.0297981	0.0276344	0.0330456	0.0362315	0.0259916				0.0343004	0.0152039
0.976562	0.0705028	0.0245689	0.0265551	0.0299404	0.0280558	0.0329184	0.0361362	0.026193				0.0343588	0.0150916
0.984375	0.0700965	0.0245029	0.0262845	0.0296477	0.028142	0.0330267	0.035976	0.026316				0.034249	0.014973
0.992188	0.0701499	0.0243585	0.0263175	0.0296935	0.0282266	0.033152	0.0359207	0.0263876				0.0342758	0.0149877
1	0.0699378	0.0243102	0.0261099	0.0294759	0.0281443	0.0331561	0.035848	0.0266131				0.0341994	0.0149322
1.00781	0.0697405	0.0243264	0.026205	0.0294827	0.0281959	0.0333353	0.0359486	0.0266616				0.034237	0.0148491
1.01562	0.0695432	0.0244639	0.0261069	0.0292224	0.0282973	0.0333894	0.0359506	0.0265802				0.0341942	0.0147882
1.02344	0.0692907	0.0246504	0.0261807	0.0290962	0.0282727	0.0334339	0.0360194	0.0268205				0.0342206	0.0146696
1.03125	0.0690732	0.0246149	0.0259999	0.0292349	0.0283547	0.0335228	0.0360641	0.0266919				0.0341946	0.014611
1.03906	0.0689936	0.0246307	0.0260849	0.0290914	0.028278	0.0334925	0.0360132	0.0267409				0.0341656	0.0145828
1.04688	0.0690819	0.0246777	0.0260362	0.0290364	0.0282726	0.0334109	0.0360841	0.0268109				0.0341763	0.0146123
1.05469	0.0691119	0.0247857	0.0261999	0.0292057	0.028254	0.0332741	0.0360296	0.0268836				0.0342181	0.0145872
1.0625	0.0690714	0.0248354	0.0260357	0.0290768	0.0283493	0.0331941	0.03608	0.0270055				0.034206	0.0145757
1.07031	0.0689332	0.02475	0.0258835	0.0289467	0.0283825	0.0331454	0.0359872	0.0271411				0.0341462	0.0145426
1.07812	0.0685727	0.0243343	0.0259252	0.0288038	0.0284519	0.0331265	0.0358046	0.0272683				0.0340359	0.014447
1.08594	0.0686185	0.0242407	0.0259417	0.0286288	0.0285375	0.0331596	0.0356858	0.0271914				0.0340005	0.0144776
1.09375	0.0686268	0.0241416	0.0261561	0.028601	0.0284982	0.0331007	0.0356777	0.0271563				0.0339948	0.0144796
1.10156	0.0685757	0.0238157	0.0261479	0.0285069	0.0283952	0.0329202	0.0357623	0.0271505				0.0339093	0.0145089
1.10938	0.0683941	0.023671	0.0263216	0.0286434	0.0284246	0.0328271	0.0355859	0.0271019				0.0338712	0.0144406
1.11719	0.0681826	0.0235443	0.0263641	0.0284951	0.0284072	0.0328692	0.0355091	0.0271671				0.0338173	0.0143808
1.125	0.0678561	0.0235642	0.0264626	0.028336	0.0285443	0.0328437	0.0354155	0.0271652				0.0337734	0.0142601
1.13281	0.0676891	0.0235694	0.0266818	0.0283092	0.028374	0.033038	0.0354004	0.0272211				0.0337854	0.0141916
1.14062	0.0674283	0.0235368	0.0268361	0.0283458	0.0283504	0.0326855	0.0354258	0.0273723				0.0337476	0.0140881
1.14844	0.0673978	0.0233907	0.0268235	0.0280775	0.0282579	0.032715	0.0355045	0.027304				0.0336839	0.0141192
1.15625	0.067252	0.0233333	0.0268356	0.0280835	0.0281729	0.032593	0.0355112	0.0272781				0.0336324	0.014082
1.16406	0.0670482	0.0234091	0.0267891	0.0280615	0.0282362	0.032517	0.0355282	0.027462				0.0336314	0.0139951
1.17188	0.0670173	0.0233679	0.0266976	0.0280314	0.0280859	0.032359	0.0355146	0.0274537				0.0335659	0.0140074
1.17969	0.0670911	0.023367	0.0266767	0.0279775	0.0281032	0.0323567	0.0354535	0.0274477				0.0335592	0.0140354
1.1875	0.0670495	0.0233179	0.0263215	0.0279433	0.0280806	0.0321793	0.0355589	0.02743				0.0334851	0.0140603
1.19531	0.0669272	0.0233378	0.0262407	0.0276823	0.0281415	0.0319524	0.0356682	0.0274693				0.0334274	0.0140374
1.20312	0.0666907	0.0231913	0.0262765	0.0277071	0.0282125	0.0318668	0.0356952	0.0276238				0.033408	0.0139567
1.21094	0.0665881	0.0231632	0.0263561	0.0275661	0.0282502	0.0318787	0.0356776	0.0277072				0.0333984	0.0139198
1.21875	0.0663385	0.0229647	0.0263729	0.0276264	0.0285066	0.0317332	0.0355273	0.0276319				0.0333377	0.0138411
1.22656	0.0664657	0.0231126	0.0263147	0.0276997	0.028518	0.0317329	0.035628	0.0276497				0.0333902	0.0138693
1.23438	0.0663637	0.0230527	0.0262082	0.02747	0.0284705	0.0316537	0.0355388	0.0275728				0.0332913	0.0138685
1.24219	0.0662787	0.0232006	0.0260668	0.0274962	0.0284816	0.031626	0.0355011	0.027505				0.0332695	0.013836
1.25	0.066093	0.0229204	0.0260936	0.0276031	0.0287528	0.0315406	0.0355557	0.0275285				0.033261	0.0137823
1.25781	0.0660353	0.0230169	0.0262154	0.0278071	0.0289401	0.0314388	0.035394	0.0275717				0.0333024	0.0137185
1.26562	0.0662746	0.0229634	0.0262169	0.0277944	0.0289151	0.0311714	0.0353492	0.0276253				0.0332888	0.0138089
1.27344	0.0665715	0.0228359	0.0261434	0.0279334	0.0290766	0.0311734	0.0354951	0.0276613				0.0333613	0.0139153
1.28125	0.0663708	0.022797	0.0262173	0.0278647	0.029153	0.0311583	0.0355263	0.0277449				0.033354	0.0138423
1.28906	0.0660929	0.0227987	0.0263805	0.0280682	0.0294127	0.0309752	0.0355295	0.0277132				0.0333714	0.0137194
1.29688	0.0662834	0.0228033	0.0263899	0.0281653	0.0293372	0.0309144	0.0355054	0.0277659				0.0333956	0.0137789
1.30469	0.06613	0.0224438	0.0263402	0.028113	0.0294009	0.0305871	0.035545	0.0279253				0.0333107	0.0137711
1.3125	0.0660518	0.0223982	0.0264105	0.0280755	0.02943	0.030521	0.0354309	0.0279804				0.0332873	0.0137416
1.32031	0.0658104	0.0226682	0.0265664	0.028115	0.0292988	0.0304233	0.0355654	0.0281472				0.0333243	0.013618
1.32812	0.0657873	0.0224747	0.0267606	0.0284073	0.0292038	0.030452	0.035692	0.0282402				0.0333772	0.013604
1.33594	0.0660831	0.0222243	0.0268249	0.0286453	0.0293699	0.0303007	0.0355993	0.0283351				0.0334228	0.0137074
1.34375	0.0662888	0.0223439	0.0268893	0.0285662	0.0293439	0.030279	0.0356988	0.0283376				0.0334685	0.0137671
1.35156	0.0662016	0.0222697	0.0268973	0.0285751	0.0294438	0.0302706	0.0355925	0.0284051				0.0334569	0.0137351
1.35938	0.065982	0.0223011	0.0270133	0.0284974	0.0295214	0.0301468	0.0355314	0.0284957				0.0334361	0.0136477
1.36719	0.065929	0.0221833	0.0267761	0.0286862	0.0295781	0.0299966	0.0354221	0.0285091				0.0333851	0.0136499
1.375	0.0658849	0.0223012	0.026589	0.0289811	0.0296807	0.0300423	0.03544	0.0285376				0.0334321	0.0136134
1.38281	0.0657958	0.0222707	0.0269051	0.0290718	0.029726	0.0299108	0.0354437	0.0286626				0.0334733	0.0135568
1.39062	0.0658818	0.0222169	0.0270332	0.0291709	0.0296884	0.0298141	0.0353946	0.0286524				0.0334815	0.0135839
1.39844	0.0656187	0.0223076	0.0269794	0.0289508	0.0296838	0.0298107	0.0352019	0.0287725				0.0334157	0.0134879
1.40625	0.0657133	0.0222665	0.0270921	0.0292313	0.0298041	0.029836	0.0351322	0.0289522				0.0335035	0.0134886
1.41406	0.0658383	0.0222235	0.0270806	0.0292981	0.0299924	0.0297625	0.0352034	0.0289668				0.0335457	0.0135304
1.42188	0.0661602	0.0219168	0.0273403	0.0293705	0.0301906	0.0298719	0.035229	0.0291265				0.0336507	0.0136377
1.42969	0.0664974	0.0218471	0.0272029	0.0294702	0.0305024	0.0298371	0.0350596	0.0293824				0.0337249	0.013742
1.4375	0.0666472	0.0217833	0.0269722	0.0296212	0.030665	0.0299361	0.0349229	0.0295752				0.0337654	0.0137907
1.44531	0.0670139	0.0215608	0.0268759	0.0296978	0.0307888	0.0298792	0.0349225	0.0294944				0.0337792	0.0139487
1.45312	0.0672623	0.0219401	0.0266284	0.0297703	0.0307681	0.029737	0.034898	0.0296097				0.0338267	0.0140026
1.46094	0.0673687	0.02207	0.0265073	0.0296942	0.0309679	0.0294481	0.0349	0.0294785				0.0338043	0.0140476
1.46875	0.067416	0.0222749	0.0264219	0.0296509	0.0307372	0.0291883	0.0347111	0.0293545				0.0337194	0.0140697
1.47656	0.067449	0.0220945	0.0264023	0.0296534	0.0305364	0.0291924	0.0348077	0.0292527				0.0336736	0.0141151
1.48438	0.0674821	0.0217429	0.0264829	0.0298861	0.030557	0.0291119	0.0348755	0.0292589				0.0336746	0.0141566
1.49219	0.067727	0.0218537	0.0265498	0.0300451	0.0305676	0.0289397	0.0348893	0.0292298				0.0337252	0.0142253
1.5	0.0677589	0.0218823	0.0265097	0.0299516	0.0305953	0.028944	0.0348249	0.0291869				0.0337067	0.0142393
1.50781	0.0677346	0.0218782	0.0265316	0.0301382	0.0306039	0.0287723	0.0346182	0.0290933				0.0336713	0.0142333
1.51562	0.067928	0.0217494	0.0263202	0.0303551	0.0305976	0.0286066	0.0345294	0.0291566				0.0336554	0.0143273
1.52344	0.0679729	0.0216964	0.0263234	0.0307668	0.0307337	0.0284804	0.0346527	0.0290241				0.0337063	0.0143455
1.53125	0.068173	0.021709	0.0263518	0.0308295	0.0307385	0.0283924	0.0345245	0.0290538				0.0337216	0.0144104
1.53906	0.0683469	0.02182	0.0262026	0.0310699	0.0307398	0.0284823	0.034417	0.0289552				0.0337542	0.0144601
1.54688	0.0682379	0.0218182	0.0262948	0.0309839	0.03066	0.0283918	0.0343627	0.0288538				0.0337004	0.0144301
1.55469	0.0682629	0.0216873	0.0262422	0.0308941	0.030815	0.0282251	0.0346077	0.028819				0.0336942	0.0144684
1.5625	0.0682085	0.0216755	0.0263517	0.0308394	0.030796	0.0282091	0.0346685	0.0288001				0.0336936	0.0144476
1.57031	0.0683495	0.0217477	0.0264082	0.0311008	0.0306127	0.0281692	0.0346225	0.0288098				0.0337275	0.0144828
1.57812	0.068334	0.0216426	0.0265203	0.0313633	0.0303444	0.0281515	0.0347184	0.0287858				0.0337325	0.0144871
1.58594	0.0680806	0.0215638	0.0263012	0.0315571	0.0299665	0.0280483	0.034718	0.0288138				0.0336312	0.014439
1.59375	0.0679138	0.0215515	0.0263186	0.0316302	0.0298772	0.0281553	0.0346752	0.0288254				0.0336184	0.0143774
1.60156	0.0677254	0.0214634	0.0261087	0.0317275	0.0299139	0.0283013	0.0346408	0.0288426				0.0335905	0.014327
1.60938	0.0675657	0.0215304	0.0262519	0.0314707	0.0295165	0.028287	0.0347079	0.0287568				0.0335109	0.0142798
1.61719	0.0673991	0.021622	0.0260632	0.0315832	0.0294018	0.0283589	0.0348507	0.028664				0.0334929	0.014231
1.625	0.0674097	0.0216283	0.0261598	0.0315743	0.0293694	0.0283827	0.0349438	0.0286742				0.0335178	0.0142278
1.63281	0.0672651	0.0215234	0.0259825	0.0314727	0.0296746	0.0282671	0.0349549	0.0285609				0.0334626	0.014206
1.64062	0.067179	0.0213899	0.0258735	0.0315669	0.0296037	0.0283938	0.0347841	0.0285018				0.0334116	0.0141958
1.64844	0.067312	0.0215045	0.0260577	0.0318314	0.0293944	0.028397	0.0346696	0.0284775				0.0334555	0.0142167
1.65625	0.0674364	0.0215294	0.0261164	0.0320132	0.0294857	0.0284289	0.0347222	0.0284851				0.0335272	0.0142437
1.66406	0.0676007	0.0212961	0.0259054	0.0319688	0.0294229	0.0285506	0.0348184	0.0284309				0.0334992	0.0143446
1.67188	0.0674923	0.0211975	0.0260143	0.0320613	0.0296001	0.0287902	0.0347747	0.0283987				0.0335411	0.0142926
1.67969	0.0675398	0.0212884	0.0260846	0.0323473	0.0296343	0.0288731	0.0347921	0.0282972				0.0336071	0.0142886
1.6875	0.0679162	0.0215903	0.0262736	0.0324211	0.0295963	0.0290081	0.0347666	0.0281876				0.03372	0.0143654
1.69531	0.0679778	0.0215468	0.0263433	0.0325915	0.0295481	0.0292012	0.0347059	0.0281279				0.0337553	0.0143802
1.70312	0.0680287	0.0215954	0.0261749	0.0325775	0.0295235	0.0293323	0.0348671	0.0280563				0.0337695	0.0144052
1.71094	0.0680884	0.0216692	0.026201	0.0327729	0.0296648	0.0295138	0.0348219	0.0279176				0.0338312	0.0144062
1.71875	0.0681782	0.021692	0.0259493	0.0329895	0.0294946	0.0294941	0.0349882	0.0279146				0.0338376	0.0144611
1.72656	0.0681029	0.0214535	0.0261929	0.0330612	0.0296188	0.0294679	0.0351306	0.0279025				0.0338663	0.0144435
1.73438	0.0681881	0.0213694	0.0259854	0.033072	0.0295396	0.0294635	0.0351834	0.0279098				0.0338389	0.0145023
1.74219	0.0680178	0.0212482	0.0262068	0.0331736	0.0295491	0.029411	0.0351656	0.027916				0.033836	0.0144433
1.75	0.0681887	0.0213511	0.0260742	0.0330512	0.0293987	0.0294826	0.0351614	0.0277542				0.0338078	0.0145122
1.75781	0.068248	0.0211471	0.0260599	0.0332204	0.0292192	0.0295661	0.035279	0.0276925				0.033804	0.0145671
1.76562	0.068097	0.0213779	0.0256849	0.0332648	0.0292595	0.0297595	0.0351268	0.0277547				0.0337906	0.0145012
1.77344	0.0678819	0.0216357	0.0258355	0.0332837	0.0292923	0.0298658	0.0350298	0.0278537				0.0338348	0.0143721
1.78125	0.067865	0.0218515	0.0256285	0.0334486	0.0293841	0.0298805	0.0349631	0.0279664				0.0338735	0.0143442
1.78906	0.0678165	0.0218697	0.0255903	0.0335491	0.029183	0.0298493	0.0350579	0.0279735				0.0338612	0.0143395
1.79688	0.0676383	0.0221368	0.0255078	0.0333371	0.0292711	0.0298903	0.0352003	0.0279069				0.0338611	0.0142553
1.80469	0.0677379	0.0225164	0.0253815	0.0332292	0.0292093	0.030048	0.0350804	0.0278565				0.0338824	0.0142546
1.8125	0.0675569	0.0225851	0.0254807	0.0331354	0.0290393	0.0300788	0.0350937	0.0277686				0.0338423	0.01419
1.82031	0.0674941	0.0223232	0.0254507	0.0333589	0.0291212	0.0301095	0.0350704	0.0277342				0.0338328	0.0141967
1.82812	0.0673668	0.0224634	0.0252498	0.0334814	0.0292225	0.0302446	0.0350418	0.0275898				0.0338325	0.014153
1.83594	0.0672253	0.0224082	0.0250271	0.0334157	0.0290996	0.0303205	0.035036	0.0274151				0.0337434	0.0141452
1.84375	0.0670394	0.0223334	0.0250863	0.0334751	0.0290542	0.0302734	0.0350751	0.0275162				0.0337316	0.0140835
1.85156	0.0671281	0.0224934	0.025184	0.0334129	0.0288203	0.0302783	0.0351507	0.0274315				0.0337374	0.0141044
1.85938	0.0673653	0.0224256	0.0252995	0.033491	0.0289924	0.0303609	0.0350297	0.0273981				0.0337953	0.0141714
1.86719	0.0675735	0.022313	0.0252154	0.0334799	0.0287234	0.0305107	0.0349781	0.0273753				0.0337712	0.0142711
1.875	0.06761	0.0224461	0.0255702	0.0333535	0.0284774	0.0304164	0.0349491	0.027302				0.0337656	0.0142592
1.88281	0.0676238	0.0223551	0.0252916	0.0332794	0.0283999	0.0305064	0.035011	0.0272472				0.0337143	0.0143031
1.89062	0.0676157	0.0223965	0.0253012	0.0331951	0.0284949	0.0304651	0.0351546	0.0273133				0.033742	0.0142893
1.89844	0.067686	0.0222664	0.0252121	0.0332706	0.0285443	0.0303457	0.0351864	0.0273883				0.0337375	0.0143321
1.90625	0.0677007	0.022295	0.025285	0.0330938	0.0285226	0.0302532	0.0352867	0.02734				0.0337221	0.0143375
1.91406	0.0677081	0.0225726	0.025397	0.0331069	0.0283745	0.0303276	0.0352977	0.027208				0.033749	0.0143132
1.92188	0.0676517	0.0226886	0.0251705	0.0330862	0.0283246	0.0303009	0.035439	0.026962				0.033703	0.0143227
1.92969	0.0674921	0.0228706	0.0252108	0.0327455	0.0281836	0.0304838	0.0353754	0.0268873				0.0336561	0.0142535
1.9375	0.0673604	0.0230019	0.02526	0.0325297	0.0278581	0.0304488	0.0354395	0.0267935				0.0335865	0.0142197
1.94531	0.0671175	0.023238	0.0253356	0.0325493	0.0277144	0.0304036	0.0353899	0.0269103				0.0335823	0.0141068
1.95312	0.0670684	0.0229119	0.0253727	0.032358	0.0276082	0.0303588	0.035466	0.0269366				0.0335101	0.0141312
1.96094	0.0669477	0.0228124	0.0253492	0.0324019	0.0274191	0.0304887	0.0356263	0.0269281				0.0334967	0.0141137
1.96875	0.0668705	0.0228443	0.0252164	0.0324313	0.0275779	0.0305499	0.0357281	0.0269575				0.033522	0.0140836
1.97656	0.06694	0.0230646	0.0251936	0.0324644	0.0275735	0.0307317	0.0357446	0.027089				0.0336002	0.0140715
1.98438	0.0671285	0.0232821	0.0250853	0.0322629	0.0274729	0.0306766	0.0356021	0.0270493				0.0335699	0.0141316
1.99219	0.0668685	0.0234792	0.0250955	0.0321438	0.0272728	0.0308944	0.0355566	0.0270353				0.0335432	0.0140302
2	0.0668675	0.0235778	0.0249485	0.0323455	0.0272727	0.0310687	0.0355914	0.0271412				0.0336017	0.014019
2.00781	0.0669984	0.0237254	0.0250416	0.0324038	0.0272904	0.03112	0.0355969	0.0273355				0.033689	0.0140243
2.01562	0.0669195	0.0239487	0.0252324	0.0323253	0.0273188	0.0311736	0.0355919	0.027337				0.0337309	0.0139559
2.02344	0.066832	0.0239218	0.025323	0.032304	0.0271877	0.0311895	0.0355916	0.027369				0.0337148	0.0139275
2.03125	0.0666368	0.0239392	0.0251441	0.0322868	0.0270954	0.0311602	0.0355679	0.0274434				0.0336592	0.013877
2.03906	0.0667844	0.0237328	0.0252851	0.0324399	0.027202	0.0311377	0.03568	0.0274443				0.0337133	0.0139292
2.04688	0.0670227	0.0237024	0.0251873	0.0326276	0.0273265	0.0311952	0.0356865	0.0273983				0.0337683	0.0140127
2.05469	0.0669938	0.0236974	0.025123	0.032651	0.0272414	0.0312181	0.0355586	0.0273768				0.0337325	0.0140127
2.0625	0.0669164	0.023769	0.0252965	0.0328608	0.0270647	0.0313297	0.0354615	0.0273811				0.03376	0.013969
2.07031	0.0668874	0.0238179	0.0252055	0.0326938	0.0271443	0.0312515	0.0355699	0.027372				0.0337428	0.0139629
2.07812	0.0670264	0.0240602	0.0252338	0.0327843	0.0274433	0.0313437	0.0356569	0.0273451				0.0338617	0.0139632
2.08594	0.0671212	0.0242213	0.0251381	0.032692	0.0276692	0.0312054	0.0357313	0.0273947				0.0338966	0.013976
2.09375	0.067151	0.0241785	0.0251261	0.0328399	0.0276921	0.0310872	0.035614	0.0274919				0.0338976	0.0139831
2.10156	0.0674071	0.0243461	0.0250838	0.0327288	0.027647	0.0309594	0.035585	0.0275575				0.0339143	0.0140607
2.10938	0.0674445	0.0243308	0.024938	0.032698	0.0277709	0.0308645	0.0355493	0.0277728				0.0339211	0.0140692
2.11719	0.0675922	0.0242104	0.0248791	0.0325341	0.0278046	0.0306539	0.0354408	0.0277597				0.0338593	0.0141424
2.125	0.0678696	0.0242547	0.0249342	0.0325585	0.0276918	0.0305042	0.0352371	0.0277301				0.0338475	0.0142381
2.13281	0.0677203	0.024228	0.0248263	0.0324402	0.027285	0.0304236	0.035195	0.0277088				0.0337284	0.0142299
2.14062	0.068084	0.0242936	0.0248635	0.0325446	0.0273345	0.030297	0.0353406	0.0276112				0.0337961	0.0143525
2.14844	0.0680298	0.0244103	0.0248669	0.0322628	0.0272639	0.0301561	0.0353645	0.0275573				0.0337389	0.0143397
2.15625	0.0678501	0.0242467	0.024896	0.0322545	0.0273141	0.0300186	0.0354731	0.0275498				0.0337004	0.0142953
2.16406	0.0677991	0.0244589	0.0250824	0.0320799	0.027304	0.0298562	0.035338	0.0274291				0.0336685	0.0142564
2.17188	0.0678634	0.0245575	0.024993	0.0321004	0.0271023	0.0297593	0.0353849	0.0274837				0.0336556	0.014291
2.17969	0.0677351	0.0244142	0.0249913	0.0317775	0.026959	0.0294731	0.0352313	0.0276244				0.0335257	0.0142752
2.1875	0.0676609	0.0243291	0.0250158	0.0317787	0.0268831	0.0291601	0.0352357	0.0277961				0.0334824	0.0142637
2.19531	0.0678763	0.024465	0.0248311	0.0314951	0.0267276	0.0290951	0.0351168	0.0277454				0.0334191	0.01436
2.20312	0.0681208	0.0245843	0.0248362	0.0314106	0.0267609	0.0289537	0.0351051	0.0278212				0.0334491	0.0144341
2.21094	0.0683867	0.0245158	0.0248936	0.0314065	0.0266616	0.0286133	0.0351764	0.0279045				0.0334448	0.0145454
2.21875	0.0686675	0.024558	0.0251319	0.0312995	0.026616	0.0284216	0.0350862	0.0277501				0.0334414	0.01464
2.22656	0.0688412	0.0245397	0.0251283	0.0312264	0.0265066	0.0282569	0.0349745	0.0279072				0.0334226	0.0147083
2.23438	0.0689207	0.0245968	0.0250636	0.0312618	0.0264186	0.0280749	0.0348864	0.0278642				0.0333859	0.0147514
2.24219	0.0695246	0.0245043	0.0248947	0.0313085	0.0263837	0.0279597	0.0349642	0.0278962				0.0334295	0.0149876
2.25	0.0695083	0.0245374	0.0245723	0.0313873	0.0263101	0.0277701	0.0348557	0.0280292				0.0333713	0.0150107
2.25781	0.0697452	0.024807	0.0245899	0.0312357	0.0263119	0.0275445	0.0347715	0.0280665				0.033384	0.0150806
2.26562	0.0697806	0.0247912	0.0247469	0.0312473	0.0261957	0.0274326	0.0347287	0.027812				0.0333419	0.0151074
2.27344	0.07006	0.0242756	0.024593	0.0312026	0.0261721	0.0272405	0.0349034	0.0277694				0.0332771	0.0152766
2.28125	0.0701541	0.0241614	0.0246257	0.0309838	0.0261034	0.0272881	0.0349111	0.0275558				0.0332229	0.0153335
2.28906	0.0704275	0.0240658	0.0246687	0.0307881	0.0262172	0.0271128	0.0348052	0.0275068				0.033199	0.0154398
2.29688	0.0705979	0.0239913	0.0246254	0.0309951	0.0262552	0.0270123	0.0346594	0.0275805				0.0332146	0.0155012
2.30469	0.0708733	0.0236813	0.0245369	0.0311267	0.0263321	0.0268139	0.0347501	0.0276413				0.0332195	0.0156318
2.3125	0.0713165	0.0238086	0.0244969	0.031051	0.0264118	0.026719	0.0348401	0.0276003				0.0332805	0.015782
2.32031	0.0715584	0.024004	0.0243237	0.0307341	0.0262756	0.0265803	0.034754	0.0275769				0.0332259	0.0158862
2.32812	0.0715965	0.0241084	0.0244858	0.0307552	0.0262486	0.0263594	0.0347824	0.0276122				0.0332436	0.0158911
2.33594	0.0717122	0.0242898	0.0245422	0.0305891	0.0261556	0.0262985	0.0348246	0.0277423				0.0332693	0.0159194
2.34375	0.0720226	0.0243942	0.0245028	0.0305597	0.0260754	0.0262769	0.0346246	0.0278149				0.0332839	0.0160224
2.35156	0.0721248	0.0243105	0.0244023	0.0305945	0.0261261	0.0259718	0.0346418	0.0278184				0.0332488	0.0160875
2.35938	0.072075	0.0244042	0.0243265	0.0305749	0.0258398	0.0258838	0.0348527	0.0278073				0.0332205	0.0160969
2.36719	0.0723153	0.0243737	0.0242833	0.0305526	0.0257674	0.0257352	0.0349579	0.0278598				0.0332306	0.0161996
2.375	0.0724281	0.0241415	0.024256	0.0304807	0.0258299	0.0256505	0.035024	0.0278714				0.0332103	0.0162627
2.38281	0.0726356	0.0242182	0.0241388	0.0303026	0.0256906	0.0253753	0.0349662	0.0276976				0.0331281	0.0163764
2.39062	0.0726205	0.0240975	0.0239874	0.0302138	0.025537	0.0251953	0.0348682	0.0276858				0.0330257	0.0164159
2.39844	0.0725891	0.0242042	0.0240736	0.0303002	0.0253409	0.0251527	0.0348478	0.0275679				0.0330096	0.0164091
2.40625	0.0728561	0.0240752	0.0238817	0.0303921	0.0250186	0.0250401	0.0348339	0.0275043				0.0329503	0.016556
2.41406	0.0730005	0.0240064	0.0238111	0.0302519	0.024986	0.0250304	0.0347384	0.0276156				0.03293	0.016616
2.42188	0.073008	0.0238867	0.0239741	0.0300685	0.0251009	0.0247072	0.0347067	0.0276576				0.0328887	0.0166316
2.42969	0.0730119	0.0237801	0.0241768	0.0303309	0.0248899	0.0245765	0.0348603	0.0277547				0.0329226	0.0166415
2.4375	0.0731985	0.0238623	0.024128	0.0303956	0.0249208	0.0244159	0.0348307	0.0278481				0.03295	0.0167065
2.44531	0.0732249	0.023681	0.0241759	0.0304146	0.0250485	0.0244737	0.0348585	0.0277482				0.0329532	0.0167177
2.45312	0.0730057	0.0238547	0.0240202	0.0304713	0.0251554	0.0244464	0.0347921	0.0277437				0.0329362	0.0166331
2.46094	0.0730008	0.0240364	0.0242129	0.0304881	0.0252792	0.0243729	0.0348098	0.0278713				0.0330089	0.0165941
2.46875	0.0730543	0.0239905	0.024194	0.0305289	0.0249721	0.0244213	0.0348252	0.0278368				0.0329779	0.0166356
2.47656	0.072991	0.0238827	0.0243736	0.0305591	0.0249758	0.0242132	0.0347086	0.0277974				0.0329377	0.0166233
2.48438	0.0728875	0.0237611	0.0243547	0.0306439	0.0249657	0.0241033	0.0347422	0.0279478				0.0329258	0.0165998
2.49219	0.072897	0.0234504	0.0245903	0.0306602	0.0250655	0.0238921	0.0347845	0.0280515				0.0329239	0.0166163
2.5	0.072835	0.0232494	0.0247294	0.0306894	0.0249999	0.0236511	0.0348467	0.0279266				0.0328659	0.0166306
2.50781	0.0727168	0.0229302	0.0248979	0.0307956	0.0248755	0.0234831	0.0350338	0.0278182				0.0328189	0.0166331
2.51562	0.0727061	0.0229478	0.0246499	0.0306809	0.0246705	0.0235727	0.0349953	0.0278442				0.0327584	0.0166522
2.52344	0.0728177	0.022979	0.0245873	0.030709	0.0248084	0.0234081	0.0350725	0.0280079				0.0327988	0.01669
2.53125	0.0729713	0.0228272	0.0247107	0.0307373	0.0245866	0.0232198	0.0350545	0.028101				0.0327761	0.0167728
2.53906	0.0728702	0.022999	0.0245838	0.0305577	0.0245468	0.0231745	0.0350388	0.0282945				0.0327582	0.0167344
2.54688	0.0725559	0.0230427	0.0246786	0.0304065	0.0245054	0.0230762	0.0349587	0.0284698				0.0327117	0.0166224
2.55469	0.0727554	0.023034	0.0245665	0.0305508	0.0244108	0.0230269	0.03487	0.0284998				0.0327143	0.0167044
2.5625	0.0728922	0.0228306	0.0244157	0.0303504	0.0244778	0.0229997	0.0348276	0.0285932				0.0326734	0.0167761
2.57031	0.0726426	0.0227389	0.0243624	0.030453	0.0244398	0.0229178	0.034898	0.0285943				0.0326309	0.0167109
2.57812	0.072621	0.022705	0.0244743	0.0303489	0.0242928	0.0229274	0.0347774	0.0285817				0.0325911	0.0167082
2.58594	0.0726656	0.0226653	0.0243032	0.0304304	0.0240282	0.022986	0.0347077	0.0286431				0.0325537	0.0167481
2.59375	0.0725323	0.0227578	0.0242694	0.0303378	0.0243027	0.0230701	0.0347084	0.0287407				0.0325899	0.0166689
2.60156	0.0725379	0.02279	0.0243421	0.0302889	0.0243107	0.0230737	0.0347221	0.0287169				0.0325978	0.0166641
2.60938	0.0725488	0.0227283	0.0243893	0.0304839	0.024521	0.0230227	0.0346943	0.0287067				0.0326369	0.0166552
2.61719	0.0724779	0.0226063	0.0243633	0.0305789	0.0246036	0.0230901	0.0345747	0.028762				0.0326321	0.0166264
2.625	0.0722207	0.0227756	0.024488	0.0308093	0.0246079	0.0230172	0.0346874	0.0287241				0.0326663	0.01652
2.63281	0.0725071	0.0227805	0.0243793	0.0310915	0.0248177	0.0230052	0.0345893	0.0288112				0.0327477	0.016603
2.64062	0.0722687	0.0227419	0.0242874	0.0310415	0.0247392	0.0228816	0.0345736	0.028847				0.0326726	0.0165464
2.64844	0.0719914	0.0226383	0.0241322	0.0309025	0.0250709	0.0229404	0.0345908	0.0289363				0.0326503	0.0164441
2.65625	0.0721002	0.0227308	0.0241814	0.0310761	0.0252123	0.0230158	0.0344714	0.0290239				0.0327265	0.0164467
2.66406	0.0717545	0.0224167	0.0239821	0.0311029	0.0253803	0.0230524	0.0343696	0.0293335				0.032674	0.0163459
2.67188	0.0715689	0.022192	0.0241344	0.0309565	0.0254503	0.0229506	0.0343588	0.0293852				0.0326246	0.016296
2.67969	0.0714545	0.0220072	0.0241554	0.0310159	0.0256254	0.0231513	0.0344214	0.029422				0.0326567	0.0162437
2.6875	0.0711567	0.0218006	0.0240175	0.0310886	0.0255893	0.0231794	0.0345039	0.0293375				0.0325842	0.0161747
2.69531	0.0706449	0.021552	0.0241921	0.0313083	0.0257002	0.0231285	0.0345992	0.0294791				0.0325755	0.0160039
2.70312	0.0703719	0.0212423	0.024015	0.0315133	0.0256208	0.0230629	0.0346221	0.0294264				0.0324843	0.0159657
2.71094	0.0699665	0.0214365	0.0239639	0.0313834	0.025652	0.0231222	0.0346091	0.0294536				0.0324484	0.0158059
2.71875	0.0696855	0.0213929	0.0236977	0.0312693	0.0257232	0.0232743	0.0346672	0.0296419				0.032419	0.0157161
2.72656	0.0695745	0.0212952	0.0236693	0.0312856	0.0258369	0.023435	0.034617	0.0296567				0.0324213	0.0156689
2.73438	0.0694065	0.0212937	0.0235851	0.0312248	0.0260903	0.0235235	0.0346202	0.0297201				0.032433	0.0155959
2.74219	0.0690872	0.0213926	0.0238078	0.0312682	0.0261628	0.0236876	0.0346836	0.0296155				0.0324632	0.0154456
2.75	0.0688017	0.0213074	0.024003	0.0312214	0.0260802	0.0237367	0.0347359	0.02965				0.032442	0.0153438
2.75781	0.0685054	0.0212678	0.0240959	0.0313187	0.0260538	0.0236883	0.0348375	0.02964				0.0324259	0.0152474
2.76562	0.0684226	0.0211593	0.0239274	0.0312517	0.0260664	0.0237921	0.0348319	0.0297261				0.0323972	0.0152332
2.77344	0.0682502	0.0213849	0.0240272	0.0311078	0.0260387	0.0239174	0.0348099	0.0295213				0.0323822	0.0151415
2.78125	0.0680244	0.0214408	0.0240032	0.0310855	0.0261367	0.0238366	0.0347586	0.0295604				0.0323558	0.0150599
2.78906	0.0677912	0.021438	0.0240633	0.0311321	0.0261231	0.0238771	0.0349145	0.0296211				0.0323701	0.0149756
2.79688	0.0674992	0.0210979	0.0241333	0.0310534	0.0261586	0.0239781	0.0350179	0.0295485				0.0323109	0.0149027
2.80469	0.0671543	0.0212952	0.0243002	0.030981	0.0262382	0.0238708	0.0350609	0.029498				0.0322998	0.0147597
2.8125	0.0667153	0.0211913	0.0242852	0.0309463	0.0263317	0.0240374	0.0350223	0.0295017				0.0322539	0.0146043
2.82031	0.0666631	0.021068	0.0242625	0.030938	0.0262795	0.0241161	0.0352579	0.0295868				0.0322715	0.0146032
2.82812	0.0666655	0.0208562	0.0243827	0.0307825	0.0262979	0.0242917	0.0351462	0.0296287				0.0322564	0.0146009
2.83594	0.0664355	0.020716	0.0242665	0.0308456	0.0263059	0.0243533	0.0351022	0.0294763				0.0321877	0.0145449
2.84375	0.0662261	0.0205502	0.0244643	0.0309472	0.0264459	0.0243995	0.0352867	0.0294395				0.0322199	0.0144717
2.85156	0.0660698	0.0205788	0.0241447	0.0307701	0.0265896	0.0246397	0.0352483	0.0294264				0.0321834	0.0144161
2.85938	0.0660735	0.020656	0.0241979	0.0308286	0.0268294	0.0248045	0.0350825	0.0294273				0.0322375	0.0143732
2.86719	0.0657421	0.0206889	0.0242496	0.0303976	0.0268876	0.0249316	0.0350688	0.0293648				0.0321664	0.0142495
2.875	0.0656074	0.0208417	0.0242355	0.0302967	0.0268301	0.0250126	0.0350657	0.0295196				0.0321762	0.0141825
2.88281	0.0655498	0.0206605	0.02402	0.0303628	0.0269304	0.0250916	0.0349818	0.0297669				0.0321705	0.0141805
2.89062	0.0657647	0.0209932	0.0241652	0.030538	0.0271103	0.0252047	0.0350277	0.0297196				0.0323154	0.0141844
2.89844	0.0656786	0.0211745	0.0238553	0.0302476	0.0271991	0.0252899	0.0349287	0.0298114				0.0322731	0.0141507
2.90625	0.0656314	0.0211769	0.0240822	0.0303299	0.0272749	0.0253459	0.0350342	0.0299058				0.0323476	0.0141064
2.91406	0.065559	0.0210253	0.0238599	0.0303828	0.0273774	0.0253293	0.0351593	0.0299131				0.0323258	0.0141163
2.92188	0.0653983	0.0210649	0.0236867	0.0304868	0.0272467	0.0254037	0.03519	0.0298437				0.0322901	0.0140747
2.92969	0.065272	0.0210861	0.0235575	0.03053	0.0275286	0.0254219	0.0352698	0.0298141				0.03231	0.0140282
2.9375	0.0652885	0.0210987	0.0234184	0.0302999	0.0276155	0.0255355	0.0353181	0.0296884				0.0322829	0.0140419
2.94531	0.0652623	0.0212026	0.0234828	0.0303042	0.0275374	0.0256437	0.0352424	0.0296745				0.0322937	0.0140098
2.95312	0.0655358	0.0211655	0.0234087	0.0303066	0.0272766	0.0257824	0.0352702	0.0296757				0.0323027	0.0141171
2.96094	0.0657582	0.0210616	0.023393	0.0303404	0.0272662	0.0258908	0.0351531	0.029543				0.0323008	0.014198
2.96875	0.0657566	0.0210036	0.0231926	0.0302455	0.0273583	0.0258989	0.0351584	0.0295639				0.0322722	0.0142185
2.97656	0.065858	0.0209381	0.0232784	0.0303387	0.0273723	0.0259653	0.0352546	0.0294901				0.0323119	0.0142503
2.98438	0.0659685	0.0211861	0.0230233	0.0302767	0.0274297	0.0262188	0.0352755	0.0293589				0.0323422	0.01427
2.99219	0.0662064	0.0213812	0.0231109	0.0302535	0.0276106	0.0261882	0.0352365	0.0293922				0.0324224	0.0143118
3	0.0662992	0.0213956	0.0230072	0.0298993	0.0277068	0.0264889	0.0351398	0.0294785				0.0324269	0.0143314
3.00781	0.0665272	0.0214139	0.0229692	0.0295285	0.0279066	0.0264525	0.0350958	0.0295585				0.0324315	0.0144095
3.01562	0.0667052	0.021235	0.0229234	0.0295381	0.0281065	0.0265128	0.0350735	0.0296406				0.0324669	0.0144782
3.02344	0.067016	0.0214191	0.0229393	0.0295343	0.0280649	0.0265714	0.0348316	0.0294613				0.0324797	0.0145594
3.03125	0.0668751	0.0214372	0.0229437	0.0294555	0.0283741	0.0266654	0.0349073	0.0292348				0.0324866	0.014502
3.03906	0.0669905	0.0212743	0.0229408	0.0294332	0.0284607	0.0266655	0.034917	0.0291412				0.0324779	0.0145596
3.04688	0.0672593	0.0214529	0.0228414	0.0291896	0.028566	0.02697	0.0349307	0.0291211				0.0325414	0.0146281
3.05469	0.0672398	0.0213608	0.0230061	0.0290167	0.0285655	0.0271666	0.0349716	0.0291361				0.0325579	0.0146118
3.0625	0.067391	0.0215675	0.0229465	0.0292075	0.0286751	0.0272936	0.0351155	0.029159				0.0326695	0.0146313
3.07031	0.0677739	0.0214345	0.0227298	0.0289815	0.0287956	0.0273573	0.0350963	0.0290634				0.032654	0.014799
3.07812	0.0681256	0.0214527	0.0226857	0.0288554	0.0289622	0.027477	0.0352475	0.0290778				0.0327355	0.0149159
3.08594	0.0683298	0.0212642	0.0228506	0.0287205	0.029176	0.0274118	0.0352888	0.0290495				0.0327614	0.0149928
3.09375	0.0686758	0.0211208	0.0229464	0.0286118	0.029096	0.0274703	0.0354158	0.0290572				0.0327993	0.0151237
3.10156	0.0687778	0.0210275	0.02276	0.0285498	0.0290954	0.0273948	0.0353715	0.0291708				0.0327685	0.0151873
3.10938	0.0690144	0.0208512	0.0228621	0.0283942	0.0288869	0.0276242	0.0354072	0.0292567				0.0327871	0.0152778
3.11719	0.0693003	0.0207308	0.0227313	0.028248	0.0287161	0.0275929	0.0354613	0.0291989				0.0327475	0.0154173
3.125	0.0696511	0.020403	0.0227086	0.0279605	0.0288737	0.0277766	0.0354347	0.0291155				0.0327404	0.0155751
3.13281	0.0696268	0.0201905	0.0227848	0.0278156	0.0289195	0.0279965	0.035464	0.0291189				0.0327396	0.0155798
3.14062	0.070077	0.0203471	0.0229807	0.0277489	0.029218	0.0282732	0.035456	0.0292027				0.0329129	0.0156744
3.14844	0.0704746	0.0201299	0.0228866	0.0278104	0.0292196	0.028396	0.0354153	0.0291532				0.0329357	0.0158352
3.15625	0.0706038	0.0201407	0.0229845	0.0278395	0.0290525	0.0284884	0.0353563	0.0292292				0.0329619	0.0158657
3.16406	0.0710224	0.0202446	0.0229824	0.02777	0.0289143	0.0286765	0.0354678	0.0292253				0.0330379	0.0159992
3.17188	0.0714118	0.0204869	0.0228689	0.027829	0.0289303	0.0285884	0.0355477	0.0292256				0.0331111	0.016116
3.17969	0.071695	0.0207098	0.0229534	0.0278457	0.0291337	0.0287601	0.0355973	0.0290137				0.0332136	0.0161734
3.1875	0.0719636	0.0208111	0.0229897	0.0277814	0.0292829	0.0287912	0.0354874	0.0290531				0.0332701	0.0162432
3.19531	0.0724671	0.0209347	0.0231226	0.0275908	0.0293014	0.0288259	0.0355963	0.0290377				0.0333596	0.0163993
3.20312	0.0728798	0.0211151	0.023043	0.0273746	0.0292074	0.0289045	0.0356184	0.0291399				0.0334103	0.0165357
3.21094	0.0732366	0.0210673	0.0232258	0.0273892	0.029208	0.0290604	0.0355928	0.029061				0.0334801	0.016642
3.21875	0.0732574	0.0212535	0.0230657	0.0273483	0.0291896	0.0290442	0.0355294	0.029109				0.0334746	0.0166441
3.22656	0.0733715	0.0215023	0.0233683	0.0273165	0.0291385	0.0291211	0.0355853	0.0290535				0.0335571	0.0166341
3.23438	0.07368	0.0213688	0.0230731	0.0272756	0.0289168	0.0292087	0.0355763	0.0290298				0.0335161	0.0167877
3.24219	0.0738756	0.0212559	0.0230765	0.027271	0.0289375	0.0291158	0.0355525	0.0291621				0.0335309	0.0168634
3.25	0.0744355	0.0213572	0.0229611	0.0271069	0.0291394	0.0291279	0.0356057	0.0289423				0.0335845	0.0170645
3.25781	0.0746633	0.0212231	0.0229014	0.0270071	0.0291948	0.029311	0.0357283	0.0290006				0.0336287	0.017158
3.26562	0.0747917	0.0211892	0.0228583	0.0269433	0.0292432	0.0294208	0.0358058	0.0288905				0.0336429	0.0172128
3.27344	0.0750152	0.0211508	0.0229571	0.0269696	0.0292862	0.0292505	0.0357715	0.0290754				0.0336845	0.0172796
3.28125	0.0751972	0.0209447	0.0230172	0.0269327	0.0293566	0.0292446	0.0357639	0.029131				0.0336985	0.0173555
3.28906	0.0752188	0.020839	0.0230833	0.0270264	0.0293656	0.0292271	0.035744	0.0291109				0.0337019	0.0173637
3.29688	0.0755468	0.0210612	0.0230629	0.0271389	0.0292136	0.0291423	0.0357287	0.0292275				0.0337652	0.0174523
3.30469	0.0758293	0.0211204	0.0229055	0.0270942	0.0290176	0.0293437	0.035672	0.0292033				0.0337733	0.0175591
3.3125	0.0762656	0.0208706	0.0229976	0.0271887	0.0290475	0.0292835	0.0355738	0.0292585				0.0338107	0.0177186
3.32031	0.0763314	0.0210922	0.0228295	0.0271821	0.0291303	0.029394	0.0353154	0.0290916				0.0337958	0.0177291
3.32812	0.0764586	0.021006	0.0227409	0.0269295	0.029166	0.029489	0.0353107	0.0290173				0.0337648	0.0178011
3.33594	0.0767019	0.0210902	0.0227295	0.026791	0.029117	0.0296209	0.0353899	0.0291472				0.0338235	0.017878
3.34375	0.076822	0.0210012	0.0230015	0.0268676	0.0290834	0.0297521	0.0354098	0.0291014				0.0338799	0.017899
3.35156	0.076937	0.0210878	0.0230469	0.0269611	0.0285887	0.0297998	0.0353877	0.0291554				0.0338705	0.0179364
3.35938	0.0771183	0.0209462	0.0233752	0.0269567	0.0285069	0.0298484	0.0355311	0.0292308				0.0339392	0.0179863
3.36719	0.0771758	0.0210486	0.0232097	0.0271703	0.0284185	0.0297782	0.0356081	0.029081				0.0339363	0.0180107
3.375	0.0773856	0.0208184	0.0232767	0.027189	0.0285229	0.029873	0.0356875	0.0290084				0.0339702	0.0180959
3.38281	0.0773657	0.021034	0.0235408	0.0269458	0.0285305	0.0300659	0.0358446	0.0289356				0.0340329	0.0180566
3.39062	0.0772697	0.0208598	0.0236458	0.0267607	0.0285278	0.0299152	0.0359164	0.0289146				0.0339762	0.0180503
3.39844	0.0773603	0.0206059	0.0237275	0.0268645	0.028742	0.0300467	0.035952	0.0287303				0.0340037	0.0180903
3.40625	0.0773331	0.0206534	0.023587	0.026815	0.0288635	0.0301592	0.0359246	0.0285963				0.0339915	0.018087
3.41406	0.0775077	0.0206786	0.0236839	0.0267415	0.0288973	0.0302673	0.0358068	0.0286735				0.0340321	0.0181308
3.42188	0.077678	0.0206003	0.0236103	0.0267806	0.028866	0.0303744	0.0358105	0.0287446				0.0340581	0.0181964
3.42969	0.0777278	0.0204263	0.0236534	0.0267176	0.0287301	0.0305394	0.0356687	0.0288491				0.0340391	0.0182268
3.4375	0.0776314	0.0204522	0.0238128	0.0267801	0.0286407	0.0305015	0.0356875	0.028726				0.034029	0.0181846
3.44531	0.0780025	0.0203784	0.0237149	0.0267574	0.0287183	0.0305147	0.0356679	0.0288834				0.0340797	0.0183184
3.45312	0.0778661	0.0202909	0.0236811	0.0266758	0.0288286	0.0305253	0.0356774	0.028837				0.0340478	0.0182857
3.46094	0.0778524	0.0202382	0.0239243	0.0263525	0.0289781	0.03046	0.0357318	0.0289347				0.034059	0.0182788
3.46875	0.0778888	0.0203897	0.023944	0.0263851	0.0290413	0.0304216	0.0357212	0.0289615				0.0340941	0.0182688
3.47656	0.0777886	0.0206127	0.0240752	0.0262128	0.0291426	0.0304257	0.0358136	0.0290033				0.0341343	0.0182063
3.48438	0.0776592	0.0204546	0.0242331	0.0261192	0.0289913	0.0304346	0.0358618	0.0290082				0.0340953	0.0181785
3.49219	0.0773088	0.0202964	0.0242088	0.0262968	0.029025	0.0304581	0.0361034	0.029004				0.0340877	0.0180684
3.5	0.0772923	0.0201842	0.0240169	0.0262909	0.0287915	0.0304036	0.0361058	0.0288751				0.033995	0.0181066
3.50781	0.0772206	0.0202701	0.0240948	0.0264326	0.0286653	0.0305256	0.0362033	0.0287902				0.0340253	0.0180651
3.51562	0.0771667	0.0201703	0.0241966	0.026449	0.0286553	0.0305376	0.0363604	0.0287009				0.0340296	0.0180552
3.52344	0.0767441	0.0198692	0.0244032	0.0263116	0.0285969	0.0305684	0.0365911	0.0288307				0.0339894	0.0179378
3.53125	0.0768709	0.0198632	0.024312	0.0262036	0.0283777	0.0306443	0.0365469	0.0289205				0.0339674	0.0179982
3.53906	0.0768035	0.0200666	0.0243685	0.0262828	0.0279827	0.0307318	0.0365962	0.0288595				0.0339614	0.0179628
3.54688	0.0765806	0.0198641	0.0242472	0.0264918	0.0280395	0.0306193	0.0366256	0.0289062				0.0339218	0.0179052
3.55469	0.0765161	0.0199222	0.0241031	0.0265563	0.0280804	0.030407	0.0367676	0.0288819				0.0339043	0.0178921
3.5625	0.0761698	0.019888	0.0241943	0.0263949	0.028193	0.0303508	0.0366802	0.0289212				0.033849	0.0177734
3.57031	0.0759479	0.020058	0.0244635	0.0264266	0.0280492	0.0303015	0.0365843	0.0289057				0.0338421	0.0176628
3.57812	0.0758543	0.0200849	0.024474	0.0264395	0.0280036	0.0300943	0.0365627	0.0289133				0.0338033	0.0176338
3.58594	0.0757266	0.0200699	0.024428	0.0264953	0.0280098	0.0301834	0.0365951	0.0287351				0.0337804	0.0175971
3.59375	0.0755671	0.0201616	0.0246181	0.0266936	0.0280183	0.0303013	0.0365887	0.0286724				0.0338276	0.0175053
3.60156	0.0754774	0.0199834	0.0244431	0.0266431	0.0278811	0.030276	0.0365227	0.028485				0.033714	0.0175244
3.60938	0.0754002	0.0200887	0.0246254	0.0266529	0.0281038	0.0301205	0.0366295	0.0282975				0.0337398	0.0174768
3.61719	0.0749935	0.0202052	0.0246473	0.0263868	0.0281371	0.0302437	0.036749	0.0281476				0.0336888	0.017344
3.625	0.0748067	0.0202008	0.0247286	0.0266474	0.0282449	0.03027	0.0369528	0.0282842				0.0337669	0.0172528
3.63281	0.0745937	0.0204132	0.0247976	0.0264064	0.0282334	0.0301744	0.0370126	0.0282081				0.0337299	0.0171744
3.64062	0.0743868	0.02022	0.0248317	0.0264436	0.0283192	0.0301044	0.0370809	0.0282036				0.0336988	0.0171212
3.64844	0.074261	0.0202907	0.0249528	0.0264648	0.0283036	0.0301659	0.0371267	0.0282151				0.0337226	0.01706
3.65625	0.0743948	0.0202704	0.0248744	0.026435	0.0282674	0.0300585	0.0372551	0.0281188				0.0337093	0.0171283
3.66406	0.0742903	0.0203403	0.0249485	0.0264126	0.0285035	0.0299987	0.0372019	0.0278916				0.0336984	0.0170815
3.67188	0.0742435	0.0203552	0.0249786	0.0264224	0.0283192	0.0302165	0.0372607	0.0276322				0.0336785	0.0170774
3.67969	0.0739857	0.0204805	0.0249812	0.0266154	0.0281057	0.0301277	0.0372527	0.0278202				0.0336711	0.016967
3.6875	0.0737222	0.0205822	0.0249214	0.0265727	0.0280443	0.0302631	0.0373601	0.0277447				0.0336513	0.0168792
3.69531	0.0735821	0.0204362	0.0249404	0.0266815	0.0282084	0.030281	0.0373206	0.0275997				0.0336313	0.016838
3.70312	0.0731226	0.0203328	0.0251732	0.026575	0.0282102	0.0302908	0.0372281	0.0274676				0.03355	0.0166869
3.71094	0.0728822	0.0202697	0.0251756	0.0265356	0.0281727	0.0304052	0.0372878	0.0274335				0.0335203	0.0166171
3.71875	0.0729499	0.020164	0.025279	0.026423	0.028212	0.0303998	0.0372159	0.0273452				0.0334986	0.0166522
3.72656	0.0728158	0.0200999	0.0252547	0.0264224	0.0282482	0.0303241	0.0373297	0.027282				0.0334721	0.0166234
3.73438	0.0725406	0.0200649	0.0254091	0.026393	0.0281995	0.0303624	0.037352	0.0272359				0.0334447	0.0165298
3.74219	0.0724113	0.0200774	0.0255138	0.0264216	0.0279497	0.030425	0.0374149	0.0272342				0.033431	0.0164879
3.75	0.0722847	0.0201028	0.025624	0.0264124	0.0277413	0.0305097	0.0373509	0.027336				0.0334202	0.0164355
3.75781	0.0721307	0.0202313	0.0259153	0.026427	0.0276158	0.0304057	0.0373025	0.0273538				0.0334228	0.0163547
3.76562	0.0720686	0.0204027	0.0259717	0.0262557	0.027407	0.0303118	0.0372614	0.0274497				0.0333911	0.0163278
3.77344	0.072029	0.0205303	0.0261085	0.0263591	0.0272896	0.0306875	0.0373595	0.0273315				0.0334619	0.0162908
3.78125	0.0718139	0.0207556	0.0261019	0.0263294	0.0269913	0.0308644	0.03734	0.0274593				0.033457	0.0161999
3.78906	0.0718817	0.0207944	0.0260339	0.026453	0.0267398	0.030895	0.0373834	0.0274323				0.0334517	0.016232
3.79688	0.0719682	0.02083	0.026142	0.0262169	0.0269917	0.0310428	0.0373795	0.0273611				0.0334915	0.0162509
3.80469	0.0721899	0.0207901	0.0262535	0.0263171	0.0268643	0.0311652	0.0375066	0.0273309				0.0335522	0.0163276
3.8125	0.0721302	0.0209528	0.0263682	0.0262709	0.0267897	0.0313325	0.0375454	0.0274554				0.0336056	0.0162805
3.82031	0.0721113	0.0206888	0.02647	0.0262369	0.0266121	0.0312852	0.037663	0.0274291				0.0335621	0.0163167
3.82812	0.0719262	0.0208693	0.026653	0.0264085	0.0265596	0.0313589	0.0376668	0.0274071				0.0336062	0.0162148
3.83594	0.0717909	0.020895	0.0265775	0.0265063	0.0266551	0.031445	0.0376284	0.0272779				0.033597	0.0161629
3.84375	0.0717785	0.0209685	0.0264635	0.0264086	0.0269233	0.0315476	0.0376293	0.0272274				0.0336183	0.0161486
3.85156	0.0718821	0.0207491	0.0263958	0.026253	0.0273704	0.0315265	0.0377103	0.0271829				0.0336338	0.0162028
3.85938	0.0716063	0.0208524	0.0262269	0.0264453	0.0276282	0.0315676	0.0377965	0.0272429				0.0336708	0.0160815
3.86719	0.0714289	0.0206668	0.0264229	0.0263213	0.0276742	0.0317111	0.0377714	0.0273139				0.0336638	0.0160283
3.875	0.0713393	0.0207078	0.0263603	0.0264309	0.0275722	0.031611	0.0377547	0.027334				0.0336388	0.0159959
3.88281	0.0710994	0.0205689	0.0261659	0.026572	0.0274252	0.0317221	0.0376301	0.02728				0.033558	0.0159396
3.89062	0.0710732	0.0205207	0.026207	0.0266089	0.027359	0.0318965	0.0376724	0.0273508				0.033586	0.0159299
3.89844	0.0710557	0.0204621	0.0263553	0.0265574	0.0271193	0.0318914	0.0377299	0.0273735				0.0335681	0.015939
3.90625	0.070993	0.0206409	0.0265957	0.0264769	0.0271268	0.0318693	0.037694	0.0275141				0.0336138	0.0158775
3.91406	0.070867	0.0206273	0.0267804	0.0263814	0.0271934	0.031925	0.0378342	0.0274264				0.0336294	0.0158368
3.92188	0.0709496	0.0208959	0.0268706	0.0264604	0.0272484	0.0319594	0.037907	0.0274386				0.0337162	0.0158208
3.92969	0.0709451	0.0209828	0.0269074	0.0264996	0.0272995	0.032014	0.0378947	0.0273855				0.0337411	0.0158031
3.9375	0.0708448	0.020861	0.0269941	0.0267085	0.0274327	0.0321034	0.0378549	0.0275506				0.0337937	0.0157447
3.94531	0.070704	0.0208216	0.0270678	0.0268092	0.0275834	0.032115	0.0379241	0.0274766				0.0338127	0.015689
3.95312	0.0709643	0.0208256	0.0271711	0.0268345	0.0276571	0.032072	0.0378717	0.0273976				0.0338493	0.0157673
3.96094	0.0708866	0.0208791	0.0269571	0.0270662	0.0275445	0.0322143	0.0378251	0.0273641				0.0338421	0.015738
3.96875	0.0707743	0.0208513	0.0268657	0.0269736	0.0274442	0.0321943	0.0378829	0.0274558				0.0338053	0.0157178
3.97656	0.0709619	0.0207773	0.0266983	0.0271982	0.0275367	0.0323765	0.0378301	0.0275166				0.0338619	0.0157732
3.98438	0.0710188	0.0207138	0.026558	0.0271853	0.0274158	0.0323105	0.0377131	0.0274409				0.0337945	0.0158178
3.99219	0.0713146	0.0207629	0.0265344	0.027101	0.0274641	0.0323825	0.0376072	0.0274813				0.033831	0.0159084
4	0.071359	0.0210288	0.0264699	0.0270935	0.0275164	0.0324093	0.0376032	0.0276483				0.0338911	0.0158842
4.00781	0.0715659	0.0210901	0.0263643	0.0271943	0.0275898	0.0323678	0.0375657	0.0277252				0.0339329	0.0159387
4.01562	0.0715625	0.0215534	0.0262848	0.0271162	0.0274467	0.0324188	0.0373837	0.0277794				0.0339432	0.015894
4.02344	0.0717903	0.0216752	0.0263155	0.0273717	0.0275873	0.03254	0.0373953	0.0277154				0.0340488	0.015934
4.03125	0.0718969	0.0218609	0.0262409	0.0275139	0.0278373	0.0324953	0.0372609	0.0276761				0.0340978	0.0159311
4.03906	0.0719606	0.0217146	0.0261552	0.027509	0.0283041	0.032384	0.0373713	0.0276595				0.0341323	0.0159557
4.04688	0.0720738	0.0218078	0.0261217	0.0274529	0.0281662	0.0323675	0.0372708	0.0277044				0.0341206	0.0159916
4.05469	0.0721212	0.0217947	0.0261173	0.027518	0.0281865	0.0325843	0.0372329	0.0277856				0.0341676	0.0159955
4.0625	0.0721354	0.0217143	0.0261366	0.0276005	0.0281191	0.0325828	0.0371583	0.0277941				0.0341551	0.0160041
4.07031	0.072141	0.0218218	0.0260019	0.0278577	0.0279552	0.0325563	0.0371528	0.0277975				0.0341605	0.0159981
4.07812	0.0717215	0.0218674	0.0261545	0.0279938	0.0280082	0.0327714	0.0372751	0.0277627				0.0341943	0.0158316
4.08594	0.0717154	0.0217994	0.0260427	0.0280479	0.0279334	0.032883	0.0372086	0.0278805				0.0341889	0.0158365
4.09375	0.0719255	0.0217195	0.0261343	0.0279799	0.0278283	0.0327734	0.0371469	0.0279339				0.0341802	0.0159163
4.10156	0.0719199	0.0221465	0.0261975	0.0278739	0.0279189	0.0329181	0.0371552	0.0279656				0.0342619	0.0158601
4.10938	0.0719397	0.0222736	0.0261937	0.0280049	0.0277939	0.0330613	0.0371839	0.0281225				0.0343217	0.0158432
4.11719	0.0721581	0.0224611	0.0263355	0.02824	0.0277707	0.0329676	0.03713	0.0284023				0.0344332	0.0158592
4.125	0.072165	0.0227708	0.0263226	0.02817	0.0279123	0.0329113	0.0369981	0.0283774				0.0344534	0.015824
4.13281	0.0722371	0.0229602	0.0260546	0.0282584	0.0279097	0.0329503	0.0369041	0.0284052				0.0344599	0.0158397
4.14062	0.0721936	0.0232696	0.0260151	0.0284125	0.0278285	0.0329036	0.0368986	0.0282942				0.034477	0.0157992
4.14844	0.0720911	0.023545	0.0258866	0.0283844	0.0276522	0.0328681	0.036636	0.0283029				0.0344208	0.0157533
4.15625	0.072087	0.0235898	0.0257632	0.028265	0.0277038	0.0328635	0.0365117	0.0284018				0.0343982	0.0157527
4.16406	0.0722291	0.0237255	0.0257385	0.0282961	0.027584	0.0329476	0.0363922	0.0284566				0.0344212	0.0157893
4.17188	0.0721495	0.0235816	0.0256208	0.0284837	0.0277293	0.0329416	0.036344	0.0286652				0.0344395	0.0157544
4.17969	0.0725513	0.0236285	0.0255242	0.0282165	0.0277587	0.0330529	0.0362899	0.0285588				0.0344476	0.0159112
4.1875	0.0728453	0.0235274	0.0254814	0.0282808	0.0278213	0.0329763	0.0361406	0.0286074				0.0344601	0.0160138
4.19531	0.0727478	0.0235836	0.0254941	0.0283061	0.0277075	0.0330547	0.0360994	0.0287332				0.0344658	0.0159712
4.20312	0.0730774	0.023597	0.0253889	0.0285095	0.0277193	0.0331331	0.0361471	0.0286614				0.0345292	0.016083
4.21094	0.0731716	0.0236907	0.0255127	0.0285052	0.0278462	0.0330896	0.0361057	0.0287414				0.0345829	0.0160846
4.21875	0.0731509	0.0238547	0.0254748	0.0285439	0.0275885	0.0331954	0.0362244	0.0286428				0.0345844	0.0160839
4.22656	0.0733168	0.024077	0.0256255	0.028828	0.0276658	0.0332345	0.0360618	0.0287732				0.0346978	0.0160781
4.23438	0.0732746	0.0242864	0.0257429	0.0287937	0.0276963	0.0331952	0.0359852	0.0288381				0.0347266	0.0160307
4.24219	0.0732049	0.0243281	0.0258044	0.0287353	0.027846	0.033273	0.0358625	0.028918				0.0347465	0.0159852
4.25	0.0729123	0.0245826	0.0257544	0.0286041	0.0279372	0.0333046	0.0356994	0.0288885				0.0347104	0.0158663
4.25781	0.0730527	0.0248037	0.0256691	0.0286621	0.0283199	0.0333033	0.0357992	0.028833				0.0348054	0.0158793
4.26562	0.0730151	0.0249974	0.0256758	0.028748	0.0285573	0.0332527	0.0357666	0.028873				0.0348607	0.0158284
4.27344	0.0730607	0.0249898	0.0258178	0.0286637	0.0287248	0.0330291	0.035674	0.0289878				0.0348685	0.0158249
4.28125	0.0731441	0.0252258	0.0258442	0.0287033	0.0287675	0.0329451	0.035666	0.0288666				0.0348953	0.0158341
4.28906	0.0731236	0.025536	0.0259611	0.0285798	0.028891	0.0329862	0.0356106	0.0286466				0.0349168	0.0158021
4.29688	0.0727566	0.0255689	0.0259632	0.0287387	0.028775	0.0329732	0.0354658	0.0286483				0.0348612	0.0156691
4.30469	0.0724537	0.0256266	0.0258917	0.0287253	0.0290015	0.0329248	0.0353763	0.0287088				0.0348386	0.0155507
4.3125	0.0723406	0.0260444	0.0258473	0.0288483	0.0291198	0.0329648	0.0352687	0.0287668				0.0349001	0.0154629
4.32031	0.0724543	0.0262955	0.0256799	0.0289076	0.0292576	0.0331129	0.035228	0.0288844				0.0349775	0.0154761
4.32812	0.0724326	0.0265051	0.0256393	0.0290871	0.0292801	0.0330449	0.0352181	0.0290837				0.0350364	0.0154343
4.33594	0.0722813	0.0266273	0.0257022	0.0290069	0.0293627	0.0326927	0.0351263	0.0290448				0.0349805	0.015376
4.34375	0.0721264	0.0266391	0.0257518	0.0290901	0.0292151	0.0325199	0.0351745	0.0291716				0.0349611	0.0153173
4.35156	0.0717952	0.0269173	0.0257443	0.0291157	0.0292969	0.0324283	0.0349829	0.0291953				0.0349345	0.0151766
4.35938	0.0717994	0.0269305	0.0259188	0.0291388	0.0290816	0.032247	0.0349463	0.0292493				0.034914	0.015174
4.36719	0.0718087	0.0271106	0.0256807	0.0292375	0.02913	0.0320676	0.0349381	0.0292441				0.0349022	0.0151812
4.375	0.0718003	0.027337	0.0257881	0.0293857	0.0291925	0.0320045	0.0349317	0.029202				0.0349552	0.0151453
4.38281	0.07185	0.0274256	0.0258263	0.0294338	0.0292074	0.0319118	0.0349141	0.0291936				0.0349703	0.0151527
4.39062	0.0717078	0.0274833	0.0257752	0.0296371	0.0291311	0.031954	0.0347659	0.0291699				0.034953	0.0150976
4.39844	0.0715312	0.0280245	0.0256624	0.0295862	0.0291925	0.0318715	0.0347253	0.0291646				0.0349698	0.015011
4.40625	0.0714986	0.027901	0.0256267	0.0296285	0.0292575	0.0316417	0.034814	0.0290258				0.0349242	0.0150199
4.41406	0.0713326	0.0280741	0.0256341	0.0295393	0.0291988	0.0315032	0.0346942	0.0289948				0.0348714	0.0149641
4.42188	0.0712327	0.028069	0.0255989	0.0293471	0.0291242	0.0313203	0.034653	0.0289123				0.0347822	0.0149573
4.42969	0.0711826	0.0280609	0.0257098	0.0291611	0.0291396	0.0311121	0.034539	0.0288111				0.0347145	0.0149526
4.4375	0.0713401	0.0280173	0.0255357	0.0290558	0.0290671	0.0308638	0.0344806	0.0288103				0.0346464	0.0150435
4.44531	0.0711091	0.0282749	0.025774	0.0290257	0.0290458	0.0307814	0.0344607	0.0288086				0.03466	0.0149325
4.45312	0.0706462	0.0283226	0.0256712	0.0290266	0.0289913	0.0306666	0.0343716	0.0288663				0.0345703	0.0147811
4.46094	0.0705072	0.0283793	0.0257583	0.0290042	0.0288646	0.0305974	0.0344143	0.0287832				0.0345386	0.0147371
4.46875	0.0703892	0.0282274	0.0256883	0.0290224	0.0287343	0.0306353	0.0342014	0.0286715				0.0344462	0.0147224
4.47656	0.0702527	0.0282873	0.0257567	0.0289035	0.0285488	0.0305072	0.034262	0.0286318				0.0343938	0.0146891
4.48438	0.0700392	0.0286133	0.0257995	0.028919	0.0285514	0.0304222	0.0342872	0.0285656				0.0343997	0.0145981
4.49219	0.0699814	0.0287449	0.0258366	0.0290015	0.0284145	0.0304233	0.0342332	0.0284982				0.0343917	0.0145749
4.5	0.0697357	0.0286255	0.0259876	0.029183	0.0281533	0.0304265	0.0341281	0.0284667				0.0343383	0.0144914
4.50781	0.0695796	0.0284791	0.0261498	0.0293339	0.028157	0.0302266	0.034062	0.0284084				0.0342995	0.0144356
4.51562	0.0694665	0.028338	0.0260401	0.0292253	0.0282779	0.0301466	0.0339677	0.0282767				0.0342174	0.0144225
4.52344	0.0693661	0.0282675	0.0259089	0.0290505	0.0281724	0.0300221	0.0338694	0.0282314				0.034111	0.014425
4.53125	0.0689436	0.0282067	0.0259979	0.0289353	0.0280407	0.0301471	0.0340161	0.0281383				0.0340532	0.0142879
4.53906	0.0687152	0.0282172	0.0260802	0.0288343	0.0278788	0.03002	0.0339446	0.0282091				0.0339874	0.0142169
4.54688	0.0686394	0.0283217	0.0261665	0.0289153	0.0279141	0.0301513	0.0338974	0.0280299				0.0340045	0.0141767
4.55469	0.0685457	0.0283332	0.0261349	0.0287704	0.0278498	0.0299465	0.0338294	0.0279481				0.0339197	0.0141703
4.5625	0.0687501	0.0285615	0.0262366	0.0287072	0.0278939	0.0299876	0.033886	0.0277181				0.0339676	0.0142342
4.57031	0.0687471	0.0286297	0.026341	0.0284678	0.0279374	0.0299372	0.0338367	0.0276354				0.0339415	0.014239
4.57812	0.0688852	0.0286927	0.0263107	0.0283232	0.0278693	0.0298267	0.0335691	0.0277636				0.0339051	0.0142954
4.58594	0.0688502	0.0289947	0.0263897	0.0282107	0.0279314	0.0296111	0.0335029	0.027751				0.0339052	0.0142745
4.59375	0.068506	0.0292335	0.0263698	0.0281393	0.0279155	0.0295833	0.0334216	0.0277974				0.0338708	0.014148
4.60156	0.0682377	0.0290335	0.0263236	0.0281694	0.0277923	0.0293328	0.0333309	0.027926				0.0337683	0.0140765
4.60938	0.0681601	0.0291474	0.0263189	0.0283091	0.0279835	0.0291768	0.0331873	0.0279022				0.0337732	0.0140344
4.61719	0.0679558	0.0290661	0.0258609	0.0282632	0.028086	0.0292209	0.0331307	0.0279146				0.0336873	0.0139965
4.625	0.0679429	0.0290107	0.0258564	0.0282376	0.0279265	0.0292214	0.0332908	0.0278979				0.033673	0.0140058
4.63281	0.0677951	0.0288815	0.0258133	0.0281296	0.0276809	0.0291418	0.0331274	0.0279764				0.0335682	0.0139841
4.64062	0.0675674	0.0286377	0.0257979	0.0280746	0.0275895	0.0290189	0.033116	0.0280405				0.0334803	0.0139281
4.64844	0.067439	0.0284627	0.0257935	0.0278729	0.027707	0.0289478	0.0332585	0.0279841				0.0334332	0.0139028
4.65625	0.067321	0.0286089	0.025974	0.0279737	0.027899	0.0288812	0.0333214	0.0278151				0.0334743	0.0138358
4.66406	0.0670168	0.0285616	0.0260989	0.0280895	0.0278546	0.0288456	0.0333707	0.0278134				0.0334564	0.0137201
4.67188	0.0667773	0.0286128	0.0261889	0.0280715	0.0277974	0.0286877	0.0333912	0.0277735				0.0334125	0.0136414
4.67969	0.0662602	0.0286119	0.0262108	0.0282699	0.0278367	0.0287421	0.0333937	0.0278539				0.0333974	0.0134384
4.6875	0.0659934	0.0287547	0.026169	0.0280759	0.0276837	0.0286992	0.0334373	0.027763				0.033322	0.0133687
4.69531	0.0656904	0.0288038	0.0260985	0.0279034	0.027949	0.0288047	0.0333865	0.0277881				0.0333031	0.0132534
4.70312	0.0653926	0.0288404	0.0259227	0.0278478	0.0279816	0.0287469	0.0333651	0.0278344				0.0332414	0.0131629
4.71094	0.0652952	0.0288259	0.0259307	0.0280234	0.0281401	0.0285181	0.0333548	0.0278265				0.0332393	0.0131219
4.71875	0.064996	0.0288826	0.0257808	0.0279011	0.0281788	0.0285338	0.0332656	0.0279826				0.0331902	0.0130218
4.72656	0.064512	0.0289112	0.0255218	0.027811	0.0280696	0.0284847	0.0333893	0.0280039				0.0330879	0.0128859
4.73438	0.0643447	0.0289673	0.0254029	0.0278624	0.02813	0.0284278	0.0332883	0.0280222				0.0330557	0.0128303
4.74219	0.0643057	0.0293311	0.0254831	0.0278219	0.0282228	0.0283882	0.0333706	0.0280458				0.0331212	0.0127922
4.75	0.0641542	0.0291758	0.0252497	0.0278334	0.0281362	0.0283139	0.0334754	0.0281225				0.0330576	0.0127704
4.75781	0.0638897	0.0291088	0.02534	0.0278439	0.0280442	0.0282336	0.033367	0.028146				0.0329967	0.0126804
4.76562	0.0634994	0.0289852	0.0254734	0.0278024	0.0278723	0.0284035	0.0333777	0.0282079				0.0329527	0.0125386
4.77344	0.0632167	0.0291844	0.0252268	0.0278775	0.0280471	0.0283308	0.0334348	0.0282156				0.0329417	0.0124422
4.78125	0.0630413	0.0290391	0.0251473	0.0278141	0.0281208	0.0283021	0.0334216	0.0282665				0.0328941	0.0123929
4.78906	0.062948	0.0289397	0.0250627	0.0277716	0.0281482	0.028353	0.0334535	0.0284316				0.0328885	0.0123625
4.79688	0.0628152	0.0289641	0.0250384	0.0276653	0.0281365	0.02836	0.0334087	0.0283885				0.0328471	0.012326
4.80469	0.062349	0.0288324	0.0250257	0.0275533	0.0281744	0.028178	0.0334147	0.0284302				0.0327447	0.0121835
4.8125	0.0618776	0.0285045	0.0250557	0.0274144	0.0280342	0.0281619	0.0335787	0.0283453				0.0326215	0.0120556
4.82031	0.0614009	0.0281271	0.0250383	0.02744	0.027986	0.0279446	0.0336491	0.0282706				0.0324821	0.0119284
4.82812	0.0613208	0.0279036	0.025134	0.0273465	0.0280216	0.0278588	0.0337736	0.0283205				0.0324599	0.0119119
4.83594	0.0608453	0.0277599	0.025109	0.0272138	0.0278793	0.0279341	0.0338474	0.0284809				0.0323837	0.0117629
4.84375	0.060609	0.0278412	0.0252515	0.0272701	0.0280834	0.0280113	0.0339031	0.0284054				0.0324219	0.01165
4.85156	0.0604734	0.0277393	0.0251759	0.0270665	0.0278899	0.0279494	0.0338974	0.0285241				0.0323395	0.0116365
4.85938	0.0604663	0.0276507	0.025323	0.0268928	0.027973	0.0280305	0.0338042	0.0285248				0.0323332	0.0116271
4.86719	0.0603735	0.0277909	0.0254522	0.0269185	0.0278864	0.0280581	0.0335446	0.0285799				0.0323255	0.0115707
4.875	0.0602559	0.0276798	0.0255464	0.0267336	0.0280165	0.0280816	0.0335201	0.0286384				0.032309	0.0115295
4.88281	0.0601195	0.0275836	0.0256756	0.0265126	0.0280915	0.028054	0.0334767	0.0287054				0.0322774	0.0114866
4.89062	0.0601663	0.0277705	0.0256869	0.0264256	0.0281217	0.0278801	0.0336552	0.0287321				0.0323048	0.0115068
4.89844	0.0602764	0.0274476	0.0256726	0.0264649	0.0282275	0.0277488	0.0336601	0.0287706				0.0322836	0.0115623
4.90625	0.0601705	0.0273759	0.0255855	0.0264422	0.0282324	0.0279607	0.0337459	0.0288883				0.0323002	0.0115234
4.91406	0.0596932	0.0270618	0.0254499	0.0265762	0.0281923	0.0281079	0.0337384	0.0289604				0.0322225	0.0113712
4.92188	0.05929	0.0269012	0.0255157	0.0267469	0.028222	0.0280525	0.0337409	0.0290791				0.0321935	0.0112218
4.92969	0.0589911	0.0268234	0.0255857	0.0267891	0.0281058	0.0281446	0.0338185	0.0292485				0.0321883	0.0111114
4.9375	0.0588905	0.0267874	0.0255564	0.0267148	0.0281318	0.0281918	0.0338304	0.0292418				0.0321681	0.0110836
4.94531	0.0590003	0.0266336	0.0254596	0.026539	0.0281929	0.0284344	0.0338042	0.0293495				0.0321767	0.0111333
4.95312	0.0590976	0.0265553	0.0256211	0.0265871	0.0280984	0.0284487	0.0338256	0.0292151				0.0321811	0.0111648
4.96094	0.0591501	0.0264337	0.0258959	0.0267699	0.0280865	0.0285303	0.0337735	0.0293459				0.0322482	0.0111469
4.96875	0.0589763	0.0266811	0.0260633	0.0267398	0.0282753	0.0285257	0.0337877	0.0293466				0.0322995	0.0110479
4.97656	0.0587847	0.0263879	0.0263859	0.0267932	0.0284148	0.0286262	0.0337773	0.0293169				0.0323108	0.0109633
4.98438	0.0586335	0.026334	0.0262777	0.0267003	0.0284592	0.028576	0.0339179	0.0293528				0.0322814	0.0109322
4.99219	0.0583539	0.026401	0.0263307	0.0266102	0.028478	0.028485	0.0340816	0.0293065				0.0322559	0.0108423
5	0.0582793	0.0264518	0.0262603	0.026466	0.0287458	0.0283724	0.0340958	0.029324				0.0322494	0.0108216
5.00781	0.0579892	0.0268567	0.0262977	0.0262095	0.0289882	0.0285696	0.0341567	0.0293863				0.0323067	0.0106871
5.01562	0.0577597	0.0269177	0.0263925	0.0261729	0.0289701	0.0286145	0.0341961	0.0293626				0.0322983	0.0105999
5.02344	0.0579086	0.026723	0.0265107	0.0262664	0.0290163	0.028526	0.0343325	0.0293739				0.0323322	0.0106539
5.03125	0.0581088	0.0267757	0.0264659	0.026119	0.0291283	0.0284928	0.0342903	0.0294282				0.0323511	0.0107278
5.03906	0.0580719	0.0267498	0.0265982	0.0262749	0.0290804	0.0285329	0.0344315	0.0293348				0.0323843	0.0107014
5.04688	0.0581073	0.0268086	0.0268074	0.0263031	0.0291402	0.0284249	0.0345006	0.0293088				0.0324251	0.0106969
5.05469	0.0582111	0.0268212	0.0269559	0.0262474	0.0292664	0.0283007	0.034493	0.0292605				0.0324445	0.0107283
5.0625	0.0581268	0.0267888	0.0270697	0.0263328	0.0293096	0.0283134	0.0345135	0.0293398				0.0324743	0.0106812
5.07031	0.0581551	0.0267824	0.0269426	0.0263202	0.0293581	0.0282886	0.0346437	0.0293868				0.0324847	0.0107028
5.07812	0.0583864	0.0267098	0.0270769	0.0262951	0.0296247	0.0283024	0.0347598	0.0293541				0.0325637	0.010773
5.08594	0.0582658	0.0267291	0.027072	0.0264205	0.0293993	0.028309	0.0348511	0.0292339				0.0325351	0.0107369
5.09375	0.0584312	0.0266981	0.027075	0.0265223	0.0295299	0.0283258	0.0350129	0.029158				0.0325941	0.0107896
5.10156	0.0584808	0.0268506	0.0270814	0.0266022	0.0294599	0.0283145	0.0351599	0.0290599				0.0326261	0.0108008
5.10938	0.0584702	0.0266258	0.0270724	0.0265414	0.0295339	0.0283359	0.0353003	0.0290802				0.03262	0.0108198
5.11719	0.0582331	0.0267087	0.0271828	0.0265819	0.029428	0.0283305	0.0352477	0.0289557				0.0325836	0.0107299
5.125	0.0579177	0.0265975	0.027326	0.0267742	0.0294496	0.0282603	0.0351523	0.0289895				0.0325584	0.0106037
5.13281	0.057935	0.0266626	0.0272974	0.0267224	0.0296695	0.0283811	0.0353563	0.0289447				0.0326211	0.010604
5.14062	0.058015	0.0267138	0.0273803	0.0268517	0.0296935	0.0283737	0.0354248	0.0290965				0.0326937	0.0106056
5.14844	0.0579882	0.0268355	0.0273104	0.0269556	0.0296092	0.0282242	0.0354519	0.0291085				0.0326854	0.0105964
5.15625	0.0577938	0.0267046	0.027273	0.0269478	0.0294812	0.0282664	0.0355464	0.0291891				0.0326503	0.0105466
5.16406	0.0578654	0.0265661	0.0272701	0.026882	0.0295582	0.0284023	0.0356282	0.0292175				0.0326737	0.0105782
5.17188	0.0579004	0.0265745	0.0272087	0.0268533	0.0296901	0.0285597	0.0356608	0.0293418				0.0327237	0.0105773
5.17969	0.0580262	0.0266407	0.0272114	0.0268166	0.0297828	0.0285367	0.0356677	0.0293706				0.0327566	0.0106139
5.1875	0.058228	0.026653	0.0273519	0.0269002	0.0297169	0.0284515	0.0357804	0.0293832				0.0328081	0.0106759
5.19531	0.0584132	0.0266212	0.0276174	0.0268418	0.0297855	0.028301	0.0358896	0.0295323				0.0328753	0.010731
5.20312	0.0584821	0.026573	0.0277007	0.0267302	0.0297021	0.0282254	0.0358115	0.029521				0.0328433	0.0107672
5.21094	0.0586623	0.0265683	0.0277631	0.0265015	0.0296404	0.0283612	0.0359045	0.0297459				0.0328934	0.0108319
5.21875	0.0589005	0.0265128	0.0279005	0.0263423	0.0296572	0.0281971	0.0360332	0.0296716				0.0329019	0.0109394
5.22656	0.0593463	0.0263885	0.0280254	0.0261612	0.029762	0.0283	0.036025	0.0297103				0.0329648	0.0110963
5.23438	0.0593937	0.0262277	0.0279392	0.025932	0.0297038	0.0282054	0.0362129	0.0298711				0.0329357	0.0111611
5.24219	0.0596602	0.0258564	0.028017	0.0260291	0.0298087	0.0280308	0.0362686	0.029876				0.0329433	0.011279
5.25	0.0598037	0.0259504	0.0280686	0.0259631	0.0300149	0.0279532	0.0362642	0.0299429				0.0329951	0.011316
5.25781	0.0600784	0.0260617	0.0278985	0.0261192	0.0302101	0.0279514	0.0362135	0.0299652				0.0330622	0.0113862
5.26562	0.0607178	0.0261024	0.0277223	0.0259424	0.0302314	0.0277723	0.0362188	0.0299595				0.0330834	0.0116377
5.27344	0.0610902	0.0261463	0.0277408	0.0258702	0.0298544	0.0278123	0.036252	0.0301388				0.0331131	0.0117716
5.28125	0.0613362	0.0260209	0.0277409	0.0259319	0.0297775	0.0278502	0.0362369	0.0301863				0.0331351	0.0118588
5.28906	0.0615042	0.0260157	0.0277137	0.0260076	0.029861	0.0276524	0.0362381	0.0302825				0.0331594	0.0119177
5.29688	0.061897	0.0260757	0.0275576	0.0258416	0.02992	0.0275904	0.0363859	0.0304704				0.0332173	0.0120717
5.30469	0.0621895	0.0261497	0.0276587	0.0258816	0.0296915	0.0275227	0.0363783	0.0305249				0.0332496	0.0121664
5.3125	0.0625876	0.0260801	0.0277022	0.0258097	0.0296389	0.027512	0.0363445	0.0305978				0.0332841	0.0123103
5.32031	0.0627461	0.0263669	0.0276246	0.0256603	0.0295506	0.0274177	0.0362866	0.0306543				0.0332884	0.0123652
5.32812	0.0628141	0.0264385	0.0275124	0.0257231	0.0295783	0.0274502	0.0361321	0.0307476				0.0332995	0.0123732
5.33594	0.0632811	0.0266841	0.0273267	0.0259248	0.0294482	0.0273074	0.0360419	0.0306394				0.0333317	0.0125245
5.34375	0.0635763	0.0268616	0.0272005	0.0258546	0.0294959	0.027341	0.0359529	0.030748				0.0333789	0.0126165
5.35156	0.0637698	0.0268876	0.0272591	0.0259748	0.0294765	0.0272139	0.0359593	0.0306034				0.033393	0.0126807
5.35938	0.0637858	0.0269831	0.0270534	0.0260516	0.0294312	0.0271556	0.0360308	0.0304547				0.0333683	0.0127003
5.36719	0.0638093	0.0268755	0.0268104	0.0257939	0.0293751	0.0271971	0.0360617	0.0304199				0.0332929	0.0127566
5.375	0.0638363	0.0268733	0.0267651	0.0259991	0.0292149	0.0271205	0.0360979	0.0305043				0.0333014	0.0127632
5.38281	0.0638732	0.0268704	0.0265325	0.0260883	0.0290359	0.0270111	0.0361628	0.0304984				0.0332591	0.0128042
5.39062	0.063854	0.0266912	0.0266177	0.0261777	0.0291371	0.027025	0.0360128	0.0303994				0.0332394	0.0127898
5.39844	0.0638737	0.0266448	0.0266977	0.0261041	0.02905	0.02715	0.0360406	0.0303963				0.0332447	0.0127963
5.40625	0.064156	0.0266403	0.0268213	0.0262307	0.0288972	0.0270441	0.0360387	0.0302732				0.0332627	0.0128928
5.41406	0.0647999	0.0268384	0.0269039	0.0261507	0.0288849	0.0269542	0.0360799	0.0303495				0.0333702	0.0131049
5.42188	0.0653688	0.026834	0.0267701	0.0260285	0.0288395	0.0269861	0.0361722	0.0303444				0.033418	0.0133222
5.42969	0.0657011	0.0268014	0.0266267	0.0261264	0.0290844	0.0269912	0.036249	0.0303455				0.0334907	0.0134311
5.4375	0.0658199	0.0269358	0.0265853	0.0262244	0.0289505	0.0269564	0.0363558	0.030245				0.0335091	0.0134732
5.44531	0.0660192	0.0269455	0.0264149	0.0263722	0.0288482	0.0267363	0.0363899	0.0302911				0.0335022	0.013562
5.45312	0.0660796	0.0267559	0.0261622	0.0264184	0.0286029	0.026719	0.0364244	0.0305305				0.0334616	0.0136184
5.46094	0.0662938	0.0267781	0.0261145	0.0261834	0.0287891	0.0267522	0.0365684	0.030531				0.0335013	0.0137043
5.46875	0.0666058	0.0266036	0.0258294	0.0260806	0.0286333	0.0267381	0.0366812	0.0305454				0.0334647	0.0138651
5.47656	0.0667424	0.0268018	0.0256921	0.0260187	0.0286759	0.0265492	0.036756	0.030585				0.0334776	0.013926
5.48438	0.0669295	0.0265736	0.025581	0.0258531	0.0286676	0.0264831	0.0366228	0.0306766				0.0334234	0.0140253
5.49219	0.0670752	0.0264613	0.0255726	0.0259388	0.0287733	0.0265449	0.0364597	0.030837				0.0334578	0.0140581
5.5	0.067386	0.0264459	0.025476	0.0258516	0.0287068	0.0265442	0.0364176	0.0308333				0.0334577	0.0141818
5.50781	0.0678004	0.0262127	0.0254705	0.0258794	0.0285761	0.0265472	0.036502	0.0309497				0.0334922	0.0143441
5.51562	0.0680621	0.0261368	0.0254072	0.0255517	0.0285475	0.0264257	0.0365201	0.0311317				0.0334729	0.0144752
5.52344	0.0680828	0.0265981	0.0253569	0.0256235	0.0286474	0.0264622	0.0365331	0.0310784				0.0335478	0.0144424
5.53125	0.0680954	0.0264358	0.0253661	0.0255898	0.0284372	0.0264916	0.0364814	0.0311506				0.033506	0.0144649
5.53906	0.0685075	0.0263589	0.0250704	0.0256044	0.0283742	0.0263983	0.0363803	0.0312191				0.0334891	0.0146391
5.54688	0.0686538	0.0262275	0.0248393	0.0256288	0.0283053	0.0264795	0.0364556	0.0313327				0.0334903	0.0147132
5.55469	0.0687222	0.0263611	0.0247113	0.0258109	0.0281614	0.0265676	0.0365685	0.0312473				0.0335188	0.0147308
5.5625	0.0688155	0.0263857	0.0245739	0.0256616	0.0281794	0.0264626	0.0366145	0.0312578				0.0334939	0.0147913
5.57031	0.0689278	0.0263088	0.0246019	0.0256266	0.0279782	0.0265824	0.0367172	0.0311338				0.0334846	0.0148435
5.57812	0.0689971	0.0263145	0.024587	0.0257486	0.0277251	0.0265015	0.0367224	0.0311764				0.0334716	0.0148772
5.58594	0.0689621	0.0262334	0.0245886	0.0256826	0.0277798	0.0264394	0.0367713	0.0313301				0.0334734	0.014875
5.59375	0.0689911	0.0261331	0.0243973	0.0257843	0.0279003	0.0263644	0.0369155	0.0313643				0.0334813	0.0149034
5.60156	0.0690789	0.0261611	0.0243285	0.0257899	0.0279197	0.0263777	0.0368073	0.031319				0.0334728	0.0149324
5.60938	0.0690531	0.0262216	0.0243239	0.0256442	0.0276307	0.0263964	0.0367488	0.0313088				0.0334159	0.0149433
5.61719	0.0693959	0.0259937	0.0242542	0.025595	0.0276098	0.0263398	0.0367912	0.0312505				0.0334038	0.0150931
5.625	0.0697738	0.0259725	0.0242187	0.0255259	0.0275706	0.0263313	0.036836	0.0312896				0.0334398	0.0152349
5.63281	0.0697593	0.0258786	0.024267	0.0256511	0.0274687	0.0260422	0.0368077	0.0312474				0.0333902	0.0152484
5.64062	0.0699734	0.0259086	0.02436	0.025279	0.0274298	0.0260903	0.0367341	0.0311518				0.0333659	0.0153373
5.64844	0.0702289	0.0257091	0.0242519	0.0251918	0.0275975	0.026138	0.0367124	0.0313823				0.0334015	0.0154367
5.65625	0.0703413	0.0258308	0.0244201	0.0251227	0.0275049	0.0260063	0.0366705	0.0313654				0.0334078	0.0154705
5.66406	0.0704029	0.0258157	0.0243554	0.0249939	0.0273974	0.0257233	0.0367406	0.0313775				0.0333508	0.0155352
5.67188	0.0705635	0.0257099	0.0243868	0.0250127	0.0273222	0.0255033	0.0367474	0.0311799				0.0333032	0.0156169
5.67969	0.0706556	0.0254527	0.0245282	0.024852	0.0273951	0.0254624	0.0367296	0.031236				0.0332889	0.0156646
5.6875	0.0705882	0.0254332	0.0244452	0.0246917	0.0274918	0.0255422	0.036597	0.0312708				0.0332575	0.0156465
5.69531	0.0707631	0.0254611	0.024197	0.0247665	0.0271922	0.0256594	0.0366043	0.0311726				0.033227	0.0157285
5.70312	0.0709082	0.0256237	0.0241363	0.0247576	0.0271502	0.0254905	0.0366944	0.0312514				0.0332515	0.0157877
5.71094	0.0708684	0.0254168	0.0240103	0.0250914	0.0272154	0.0254279	0.0367212	0.0311151				0.0332333	0.0157781
5.71875	0.0709844	0.0255023	0.02397	0.0252787	0.0271748	0.0253484	0.0367148	0.0310854				0.0332573	0.0158096
5.72656	0.0710754	0.0256377	0.0241487	0.0252606	0.0272108	0.0254142	0.0368678	0.0309487				0.0333205	0.0158186
5.73438	0.0713337	0.0259267	0.024256	0.0252243	0.0271722	0.0252729	0.036785	0.0307761				0.0333434	0.0158944
5.74219	0.0713093	0.0260748	0.0241349	0.0252392	0.0271737	0.0254334	0.036775	0.0306624				0.0333503	0.0158759
5.75	0.0714866	0.0260858	0.0241811	0.0252523	0.0268099	0.0254124	0.0367234	0.0304925				0.0333055	0.0159558
5.75781	0.0715037	0.0258383	0.0242699	0.0249932	0.0265454	0.0254637	0.0368689	0.0304494				0.0332416	0.0160072
5.76562	0.0712829	0.0255909	0.0241575	0.0251261	0.0264889	0.0254257	0.0368107	0.0303981				0.0331601	0.0159531
5.77344	0.0712755	0.0253411	0.0242883	0.0251261	0.0266456	0.0252193	0.0368987	0.0302066				0.0331251	0.0159703
5.78125	0.0713233	0.0254026	0.0242752	0.0251036	0.0267914	0.0252375	0.0369199	0.0302544				0.0331635	0.0159748
5.78906	0.0715281	0.0252228	0.0241839	0.0250879	0.0267633	0.0251935	0.0368936	0.0301956				0.0331336	0.016071
5.79688	0.0714989	0.0251395	0.024312	0.0252874	0.0266506	0.0252326	0.0368811	0.0301273				0.0331412	0.0160478
5.80469	0.0717818	0.0251544	0.0242024	0.0255858	0.0268647	0.0252629	0.0368957	0.0300055				0.0332192	0.016121
5.8125	0.0720775	0.0252062	0.0240126	0.0259564	0.0270668	0.0250961	0.0367594	0.0299219				0.0332621	0.0162081
5.82031	0.0721406	0.0251176	0.0241132	0.0260963	0.0272388	0.0250607	0.0366969	0.0298669				0.0332914	0.0162119
5.82812	0.0723931	0.0250999	0.0241324	0.0260694	0.0271164	0.0250901	0.036845	0.0298664				0.0333266	0.0163087
5.83594	0.0726068	0.0251537	0.0241838	0.0259857	0.0272301	0.0250706	0.036989	0.0299567				0.0333971	0.0163763
5.84375	0.0727924	0.0247946	0.0241513	0.0263289	0.0271961	0.0249555	0.0368864	0.0299366				0.0333802	0.0164547
5.85156	0.072964	0.0247549	0.024031	0.0264373	0.0272537	0.0249994	0.0369114	0.0300273				0.0334224	0.0165113
5.85938	0.0730847	0.0246196	0.0241557	0.0264674	0.027245	0.0250261	0.037004	0.0300235				0.0334533	0.0165524
5.86719	0.073014	0.0246724	0.0241628	0.0266443	0.0271176	0.0248859	0.0370805	0.0299973				0.0334468	0.0165334
5.875	0.0731683	0.0248617	0.0242587	0.0268003	0.0272102	0.0248741	0.0370933	0.0299417				0.033526	0.016553
5.88281	0.0733174	0.0249447	0.0242091	0.0267416	0.0272927	0.0248542	0.036977	0.030046				0.0335478	0.0165956
5.89062	0.0733729	0.02504	0.0239645	0.0268607	0.0272972	0.024826	0.0371617	0.0300978				0.0335776	0.0166265
5.89844	0.0732144	0.0252056	0.0236776	0.0269302	0.0272905	0.0247345	0.037214	0.0302262				0.0335616	0.0165855
5.90625	0.0729447	0.0251406	0.0235004	0.0270373	0.0274362	0.0246531	0.0370946	0.0302552				0.0335078	0.0165011
5.91406	0.072781	0.0251332	0.0233677	0.0269608	0.0275964	0.0244376	0.0371338	0.0300071				0.0334272	0.0164784
5.92188	0.0727652	0.0252511	0.0232857	0.0270446	0.0275216	0.0244844	0.0369122	0.0299518				0.0334021	0.016462
5.92969	0.0726892	0.0253142	0.0233852	0.0269416	0.0274395	0.0243968	0.0368322	0.0298753				0.0333592	0.0164395
5.9375	0.0725423	0.0253473	0.0232855	0.0268751	0.0273139	0.0243854	0.0367217	0.0298944				0.0332957	0.0164029
5.94531	0.072249	0.0251792	0.0234266	0.0270334	0.027352	0.0244305	0.0367277	0.0297601				0.0332698	0.0162922
5.95312	0.0721941	0.0254842	0.0233085	0.0270314	0.0275064	0.024338	0.0368497	0.029619				0.0332914	0.01627
5.96094	0.0721124	0.0256076	0.0232624	0.0273381	0.0273722	0.0241195	0.0368639	0.0296711				0.0332934	0.0162444
5.96875	0.0721024	0.0257542	0.023282	0.0276111	0.0272345	0.0238942	0.0368977	0.029536				0.033289	0.0162466
5.97656	0.0721414	0.0256747	0.0230335	0.0277814	0.0272633	0.0237754	0.0368418	0.0294794				0.0332489	0.0162873
5.98438	0.0721951	0.0259305	0.0231249	0.0279863	0.027404	0.0237813	0.0368732	0.0293071				0.0333253	0.01627
5.99219	0.0723318	0.0259825	0.0230711	0.0279571	0.0275667	0.0235686	0.0368553	0.0290523				0.0332982	0.0163378
6	0.072264	0.0261693	0.0230352	0.0279668	0.0276029	0.0234473	0.0367959	0.0289091				0.0332738	0.0163178
6.00781	0.0721308	0.0263344	0.0230103	0.028324	0.0276703	0.0232888	0.0367349	0.0287733				0.0332833	0.0162621
6.01562	0.071869	0.0263267	0.0231038	0.0287607	0.0276193	0.0232143	0.0368295	0.0287098				0.0333042	0.0161612
6.02344	0.0716589	0.0261193	0.0231175	0.0288496	0.0274867	0.023272	0.036738	0.0287628				0.0332506	0.0160943
6.03125	0.0715085	0.0262397	0.0231535	0.0288	0.0276451	0.0230618	0.0367505	0.0288941				0.0332567	0.0160403
6.03906	0.0711274	0.0260756	0.0232011	0.028833	0.0279039	0.0231327	0.0367183	0.0288194				0.0332264	0.0158981
6.04688	0.0711247	0.0260148	0.0233632	0.0287018	0.0279678	0.0229495	0.0366405	0.0286763				0.0331798	0.0159089
6.05469	0.0710154	0.025778	0.0232615	0.0285755	0.0281288	0.0228289	0.0364873	0.0286697				0.0330931	0.0159004
6.0625	0.0709179	0.0254602	0.0232954	0.0287678	0.0281742	0.0226832	0.0363899	0.028778				0.0330583	0.0158823
6.07031	0.0707183	0.0253817	0.0230933	0.0289324	0.0282016	0.022345	0.0362428	0.0288505				0.0329707	0.0158551
6.07812	0.0703955	0.0254406	0.0230589	0.0288803	0.0282488	0.0223547	0.0362153	0.0289356				0.0329412	0.0157394
6.08594	0.0702266	0.0251849	0.0228158	0.0288148	0.0283474	0.0222971	0.0361469	0.0288106				0.0328305	0.0157278
6.09375	0.0700295	0.0249747	0.0229556	0.0286714	0.0282949	0.0222883	0.0359959	0.0289828				0.0327741	0.0156607
6.10156	0.0699464	0.0246387	0.0227353	0.0284821	0.0282708	0.0223482	0.035999	0.0289664				0.0326733	0.0156797
6.10938	0.0699849	0.0244408	0.0224529	0.0287958	0.0283436	0.022274	0.0360382	0.0289244				0.0326568	0.0157284
6.11719	0.0698329	0.0244547	0.0224441	0.0289567	0.0284498	0.022329	0.035987	0.0289614				0.0326769	0.015659
6.125	0.0694927	0.0243887	0.0223011	0.0290982	0.028576	0.0222316	0.0360267	0.0290368				0.032644	0.0155607
6.13281	0.0695604	0.024371	0.0223017	0.0291494	0.0285774	0.0223051	0.0359604	0.0290633				0.0326611	0.0155732
6.14062	0.069506	0.0240918	0.0222151	0.0294171	0.0286595	0.0222428	0.0359643	0.0290194				0.0326395	0.0155809
6.14844	0.0690913	0.0240379	0.0222352	0.0295561	0.0283603	0.0222166	0.0359739	0.0287719				0.0325304	0.0154615
6.15625	0.0691246	0.023789	0.0220534	0.0297315	0.0284535	0.0223388	0.0359871	0.0287485				0.0325283	0.0154914
6.16406	0.0688212	0.0236521	0.0219103	0.029949	0.0287208	0.0223082	0.0357736	0.0287645				0.0324875	0.0153947
6.17188	0.0685832	0.0235505	0.0219933	0.0300155	0.0287645	0.022159	0.0356371	0.028718				0.0324276	0.0153234
6.17969	0.0682772	0.0236852	0.0219337	0.0301193	0.0286165	0.0218974	0.0355625	0.0286484				0.0323425	0.0152434
6.1875	0.0680957	0.0234102	0.0218759	0.0302327	0.0285387	0.0217003	0.0354598	0.0285319				0.0322306	0.0152313
6.19531	0.0678433	0.023326	0.0220274	0.0303835	0.0286484	0.021577	0.0354059	0.0285585				0.0322213	0.015142
6.20312	0.0672493	0.0232428	0.0220552	0.0303291	0.0284591	0.0214298	0.0351926	0.0284352				0.0320491	0.0149668
6.21094	0.0669082	0.0233851	0.0221812	0.0302488	0.0285408	0.0213898	0.035063	0.0283252				0.0320052	0.014831
6.21875	0.0664481	0.0231748	0.0220562	0.030356	0.0284836	0.0214091	0.034926	0.028157				0.0318764	0.014706
6.22656	0.0658937	0.0227585	0.0220017	0.0305657	0.0285231	0.0213932	0.0347746	0.028224				0.0317668	0.014552
6.23438	0.0654254	0.0222976	0.0218546	0.0307481	0.0285253	0.0214214	0.0347595	0.0282099				0.0316552	0.0144464
6.24219	0.0650264	0.0221724	0.0218595	0.0309121	0.0285616	0.0212486	0.034706	0.0281851				0.031584	0.014339
6.25	0.0645649	0.0222412	0.0219618	0.0309584	0.0287487	0.0211514	0.0347142	0.028271				0.0315764	0.0141707
6.25781	0.0642767	0.0221157	0.0219328	0.0314645	0.0288031	0.0211327	0.0346135	0.0282673				0.0315758	0.0140852
6.26562	0.0639103	0.022134	0.0219748	0.0315988	0.0289072	0.0211184	0.0346629	0.0283289				0.0315794	0.0139561
6.27344	0.0634778	0.021979	0.0218312	0.0320199	0.0289959	0.0211717	0.0345736	0.0281745				0.031528	0.013838
6.28125	0.063213	0.0219653	0.0216733	0.0321348	0.0288799	0.0210171	0.0345798	0.028049				0.031439	0.0137929
6.28906	0.0628982	0.0219254	0.021744	0.0322649	0.0286176	0.0210406	0.0345573	0.0280229				0.0313839	0.0136921
6.29688	0.062683	0.021783	0.0218116	0.0323248	0.0285038	0.0208589	0.034644	0.0279875				0.0313246	0.0136567
6.30469	0.0622564	0.0216168	0.0216913	0.0321217	0.0283626	0.0207882	0.0346066	0.027877				0.0311651	0.0135578
6.3125	0.0617783	0.0213771	0.0218371	0.0319586	0.0283516	0.0207971	0.0348392	0.028016				0.0311194	0.0134133
6.32031	0.0616157	0.0214497	0.021743	0.0320495	0.0281644	0.0207615	0.0348856	0.0279557				0.0310782	0.0133765
6.32812	0.0613321	0.0215325	0.0217298	0.0321612	0.0282356	0.0207069	0.0348557	0.0277629				0.0310396	0.0132873
6.33594	0.060909	0.02114	0.0216447	0.0321204	0.0280817	0.0205843	0.0348743	0.0276431				0.0308747	0.0132218
6.34375	0.0605533	0.0211551	0.0216423	0.0318205	0.0278624	0.0205865	0.0349843	0.0276251				0.0307787	0.0131133
6.35156	0.0603533	0.0210828	0.0216039	0.0317398	0.0275844	0.0204763	0.0350686	0.0276258				0.0306919	0.0130843
6.35938	0.0601268	0.0211283	0.0215156	0.0318235	0.0275811	0.020377	0.0349334	0.0277187				0.0306506	0.0130178
6.36719	0.0601773	0.0209331	0.0215078	0.0316873	0.0276836	0.0203831	0.0349056	0.0277002				0.0306223	0.0130491
6.375	0.0602068	0.0207297	0.0216201	0.0314758	0.0278153	0.0203319	0.0347849	0.0276866				0.0305814	0.0130635
6.38281	0.0602088	0.0205469	0.0215927	0.0314097	0.0278328	0.0203032	0.0347821	0.0275587				0.0305294	0.0130926
6.39062	0.060059	0.0205594	0.0217755	0.0314786	0.0278191	0.0203088	0.0347917	0.0275066				0.0305373	0.0130277
6.39844	0.060151	0.0203998	0.0219906	0.0313743	0.0277377	0.0202824	0.0346748	0.0275266				0.0305172	0.013053
6.40625	0.0603778	0.0205414	0.0218889	0.031212	0.0276115	0.0202913	0.034724	0.0274778				0.0305156	0.013126
6.41406	0.060376	0.0204898	0.0218921	0.0313705	0.0275683	0.0203484	0.034606	0.0275606				0.0305265	0.0131191
6.42188	0.0602671	0.0203001	0.0219969	0.0312628	0.0276469	0.0202028	0.0347081	0.0275343				0.0304899	0.0131131
6.42969	0.0601638	0.0203118	0.0217672	0.0312767	0.0278399	0.0201587	0.0348813	0.0275674				0.0304959	0.0131063
6.4375	0.060268	0.0201401	0.0217023	0.0313567	0.0279612	0.0201475	0.0348958	0.0274956				0.0304959	0.0131669
6.44531	0.0603092	0.0202224	0.0217514	0.0312487	0.0280381	0.0199612	0.0349268	0.02771				0.030521	0.0131791
6.45312	0.0603925	0.0200583	0.021861	0.0311524	0.0280924	0.0199225	0.0348255	0.0277163				0.0305026	0.0132114
6.46094	0.0603618	0.0200051	0.0219097	0.0311071	0.0283189	0.020055	0.034714	0.0277547				0.0305283	0.0131756
6.46875	0.0602131	0.0197822	0.0218642	0.0308858	0.0285616	0.0200947	0.0345031	0.0278906				0.0304744	0.013133
6.47656	0.0599856	0.0197315	0.0220503	0.0308341	0.0284396	0.0201506	0.0345683	0.0279868				0.0304684	0.0130444
6.48438	0.0598152	0.0196798	0.0220914	0.0306575	0.0282117	0.0201479	0.0344265	0.0281449				0.0303969	0.0129861
6.49219	0.0595752	0.0196705	0.0222003	0.0309868	0.028021	0.0203617	0.0344869	0.0282419				0.030443	0.0128822
6.5	0.0594273	0.0193452	0.0221516	0.0310402	0.0278911	0.0203878	0.0345333	0.0283154				0.0303865	0.0128797
6.50781	0.0594417	0.0193172	0.0220364	0.0309632	0.0277215	0.0204576	0.0344638	0.0283013				0.0303378	0.012892
6.51562	0.0593952	0.0193322	0.0217738	0.030873	0.0277113	0.0204156	0.0343456	0.0282345				0.0302602	0.0129
6.52344	0.0596417	0.019141	0.0216675	0.0307454	0.027615	0.0201918	0.0343578	0.0282036				0.0301955	0.0130402
6.53125	0.0596828	0.0189962	0.0216018	0.0307039	0.0274434	0.0202249	0.0343413	0.0282037				0.0301498	0.0130775
6.53906	0.0595339	0.0190952	0.0217296	0.0306279	0.0271211	0.0201622	0.0342361	0.0282157				0.0300902	0.013017
6.54688	0.059269	0.0193017	0.0215576	0.0307165	0.0269443	0.0202173	0.0342102	0.0284863				0.0300879	0.0129168
6.55469	0.0592108	0.0193733	0.021521	0.0307	0.0266064	0.020351	0.0341152	0.0284589				0.0300421	0.0128868
6.5625	0.0591211	0.0193556	0.0216296	0.0306107	0.0265875	0.0204791	0.0341785	0.0284461				0.030051	0.0128393
6.57031	0.0591063	0.0194891	0.021806	0.0304939	0.0267456	0.0206487	0.0341511	0.0283753				0.030102	0.0127776
6.57812	0.0591151	0.0194628	0.0218486	0.0304321	0.026729	0.0206319	0.0343008	0.0284795				0.030125	0.0127867
6.58594	0.0591754	0.0198665	0.0218565	0.030168	0.0265668	0.0206901	0.0343263	0.0285912				0.0301551	0.0127571
6.59375	0.0592938	0.0204201	0.0219208	0.0303765	0.0264454	0.0208281	0.0343506	0.0283276				0.0302454	0.0127241
6.60156	0.0593129	0.0207879	0.0224157	0.0303474	0.0263797	0.0209366	0.0343633	0.0283974				0.0303676	0.0126351
6.60938	0.0594141	0.0209965	0.0228644	0.030239	0.026478	0.0210328	0.0343942	0.0283307				0.0304687	0.0125947
6.61719	0.0592827	0.0209551	0.0229706	0.0301597	0.0262485	0.0209245	0.0344435	0.0282378				0.0304028	0.0125739
6.625	0.0594562	0.0208867	0.0230821	0.0301312	0.0258313	0.0211249	0.0343326	0.0280927				0.0303672	0.0126269
6.63281	0.0593805	0.0209692	0.0231105	0.0299473	0.0257641	0.0211402	0.0343426	0.0281861				0.0303551	0.0125915
6.64062	0.059233	0.0212548	0.0230846	0.0299909	0.0254857	0.0212501	0.0344024	0.0280277				0.0303411	0.0125251
6.64844	0.0593124	0.0214458	0.023258	0.0299887	0.0256222	0.0212237	0.0344146	0.0281156				0.0304226	0.0125108
6.65625	0.0591681	0.0214066	0.0231719	0.0299517	0.0254819	0.0212897	0.034444	0.0281561				0.0303838	0.0124757
6.66406	0.0593577	0.0217933	0.0232801	0.029852	0.0251877	0.0213631	0.0346901	0.0281567				0.0304601	0.012512
6.67188	0.059577	0.0218873	0.0230554	0.0297903	0.0249218	0.0216649	0.0347003	0.0282974				0.0304868	0.0125769
6.67969	0.0598306	0.0219084	0.0229767	0.0297583	0.0249495	0.0219722	0.0348187	0.0284244				0.0305799	0.0126361
6.6875	0.0600747	0.0220366	0.022989	0.0296569	0.0250551	0.022217	0.0347802	0.0283998				0.0306512	0.0126729
6.69531	0.0601465	0.0219593	0.0228733	0.0295853	0.0251172	0.0223955	0.0347837	0.0282746				0.0306419	0.0126979
6.70312	0.0606169	0.0218401	0.0228551	0.0294729	0.0253072	0.0226375	0.0348909	0.0283227				0.0307429	0.0128389
6.71094	0.0610573	0.0219705	0.0228091	0.0294316	0.0252097	0.0227143	0.0350244	0.0284002				0.0308271	0.0129803
6.71875	0.0611887	0.0218993	0.0229819	0.0291929	0.0251976	0.0226666	0.0350579	0.0284176				0.0308253	0.013026
6.72656	0.0614387	0.0221112	0.0230557	0.0290992	0.0252334	0.0224513	0.0350893	0.0283257				0.0308506	0.0131055
6.73438	0.061663	0.0223408	0.02321	0.0290213	0.0252988	0.0227225	0.0349828	0.0283406				0.0309475	0.0131134
6.74219	0.0617925	0.0223471	0.023218	0.029082	0.0252147	0.0229789	0.0349685	0.0283591				0.0309951	0.0131357
6.75	0.0619895	0.0220058	0.0230836	0.029109	0.0251606	0.0232136	0.0348938	0.0283699				0.0309782	0.0132249
6.75781	0.061875	0.0222662	0.0231992	0.0288557	0.0252891	0.0232022	0.0349358	0.0282839				0.0309884	0.0131545
6.76562	0.0619161	0.0223662	0.0233515	0.0287993	0.0253465	0.0233667	0.0350486	0.028359				0.0310692	0.0131326
6.77344	0.062059	0.0225349	0.0233669	0.0287364	0.0251215	0.0233419	0.0349866	0.0284347				0.0310727	0.0131765
6.78125	0.0620658	0.0227157	0.0236762	0.028692	0.0251593	0.0233403	0.0348943	0.0285496				0.0311366	0.0131284
6.78906	0.0619688	0.0228698	0.0238223	0.0284979	0.0254023	0.0233204	0.0349717	0.0283704				0.0311529	0.0130699
6.79688	0.0619362	0.0230217	0.0240422	0.0284036	0.0255876	0.023421	0.0348751	0.0284287				0.0312145	0.0130047
6.80469	0.062126	0.0231232	0.0241383	0.0283976	0.0255378	0.023297	0.0349949	0.0285664				0.0312726	0.0130668
6.8125	0.062364	0.0234057	0.0243332	0.0284778	0.0253914	0.0232641	0.0349223	0.028462				0.0313276	0.0131173
6.82031	0.0625636	0.0232921	0.0243841	0.028559	0.0253518	0.0233973	0.0349018	0.0284371				0.0313609	0.0131793
6.82812	0.0627591	0.0232439	0.0245468	0.0285272	0.0253796	0.0232424	0.034924	0.0284371				0.0313825	0.013251
6.83594	0.0628881	0.0233322	0.0246643	0.0285571	0.0252706	0.023538	0.0347974	0.0284484				0.031437	0.0132539
6.84375	0.0629694	0.0232859	0.0249907	0.0286206	0.0251881	0.0236476	0.0349076	0.0284037				0.0315017	0.013262
6.85156	0.0627199	0.0231487	0.0250331	0.0288074	0.0252679	0.0239021	0.0348655	0.0281947				0.0314924	0.0131601
6.85938	0.0628593	0.0230629	0.0251939	0.0289038	0.0253634	0.024027	0.0350263	0.0281494				0.0315732	0.0131921
6.86719	0.0630263	0.0232047	0.0253566	0.029032	0.0252933	0.0241121	0.0349855	0.0282212				0.031654	0.0132145
6.875	0.0627676	0.0232754	0.0252807	0.0292021	0.0251843	0.024345	0.0351097	0.0281576				0.0316653	0.0131167
6.88281	0.0626274	0.023361	0.0253935	0.0293062	0.0250513	0.0243535	0.0351953	0.0282223				0.0316888	0.0130605
6.89062	0.0627814	0.0230866	0.0255729	0.0291828	0.0250649	0.0245013	0.0351293	0.0282663				0.0316982	0.0131123
6.89844	0.062733	0.0232207	0.0257773	0.0293239	0.0251241	0.0246074	0.0352084	0.0283017				0.0317871	0.0130549
6.90625	0.0627674	0.0231127	0.0260188	0.0295225	0.0250486	0.024836	0.0351521	0.0284672				0.0318657	0.0130354
6.91406	0.0629553	0.0233235	0.0259765	0.029694	0.0250197	0.0250284	0.0352073	0.0285319				0.0319671	0.0130644
6.92188	0.0628122	0.0235264	0.026033	0.029841	0.0249192	0.0252023	0.035171	0.0283677				0.0319841	0.0129893
6.92969	0.0630938	0.023666	0.0262388	0.0299239	0.0249443	0.0253675	0.0351504	0.0283907				0.0320969	0.0130408
6.9375	0.0628706	0.0239599	0.0263598	0.0300615	0.0249584	0.0255068	0.0351659	0.0283504				0.0321542	0.0129179
6.94531	0.0629434	0.0241614	0.0264636	0.0299976	0.0249506	0.025699	0.035179	0.0281981				0.0321991	0.0129131
6.95312	0.0630709	0.0242327	0.0266789	0.0299973	0.0248951	0.025742	0.0351225	0.0282254				0.0322456	0.0129351
6.96094	0.0632092	0.0240727	0.0267686	0.0299585	0.0247963	0.0257018	0.0351046	0.0280742				0.0322107	0.013009
6.96875	0.0632684	0.0241574	0.0270778	0.0299118	0.0248842	0.0257717	0.0351896	0.0280202				0.0322851	0.0129978
6.97656	0.0633868	0.0242164	0.0272885	0.0298771	0.0249246	0.0259948	0.0351481	0.027917				0.0323442	0.0130065
6.98438	0.0633497	0.0240583	0.0274521	0.0300742	0.025155	0.0260686	0.0352371	0.0276759				0.0323839	0.0129852
6.99219	0.0634866	0.0238692	0.0274102	0.030022	0.0250793	0.0260775	0.0352937	0.0275529				0.0323489	0.0130664
7	0.0632764	0.0239921	0.0274905	0.0299649	0.0249335	0.0260342	0.0353496	0.0276104				0.0323315	0.0129942
7.00781	0.0630222	0.0239469	0.027717	0.0298931	0.0250265	0.0261452	0.0354672	0.0274361				0.0323318	0.0129001
7.01562	0.0630371	0.023984	0.0278313	0.0298946	0.0249876	0.0263782	0.0356342	0.027423				0.0323962	0.0128899
7.02344	0.0626391	0.0242918	0.0277922	0.029926	0.0251293	0.0264749	0.0356472	0.0273816				0.0324103	0.0127122
7.03125	0.0623725	0.024411	0.0278623	0.0300573	0.0252926	0.0264903	0.0357308	0.0273347				0.0324439	0.012595
7.03906	0.0623436	0.0244249	0.0277878	0.0301607	0.0253724	0.0265986	0.0356983	0.0272627				0.0324561	0.0125743
7.04688	0.0622523	0.0242329	0.0279321	0.0302578	0.025575	0.0266278	0.0358186	0.027231				0.0324909	0.0125394
7.05469	0.0621391	0.0241985	0.0281367	0.0302156	0.0256637	0.0265142	0.0359661	0.0272271				0.0325076	0.0125016
7.0625	0.0621658	0.0241779	0.0281632	0.0302598	0.0257917	0.0265284	0.0360103	0.0271239				0.0325276	0.0125073
7.07031	0.0622244	0.024149	0.0279865	0.0302027	0.0257129	0.0266495	0.0360037	0.0272094				0.0325173	0.0125327
7.07812	0.0622206	0.0241125	0.0278959	0.0303094	0.0258431	0.026726	0.036026	0.0268995				0.0325041	0.012542
7.08594	0.0622646	0.0238315	0.0280163	0.0304258	0.025851	0.026717	0.0359808	0.026755				0.0324803	0.0125826
7.09375	0.0621502	0.023343	0.0278966	0.0303059	0.0261428	0.0265928	0.0360091	0.0266707				0.0323889	0.0125953
7.10156	0.0619484	0.0229418	0.0277571	0.03029	0.0261928	0.0266322	0.0359593	0.026468				0.0322737	0.0125817
7.10938	0.0615849	0.0228559	0.0276418	0.0303797	0.0262888	0.0265819	0.0360078	0.0265099				0.0322313	0.0124685
7.11719	0.0614186	0.0229705	0.0277936	0.0302013	0.0263097	0.0266045	0.0358704	0.0266625				0.0322289	0.0123777
7.125	0.0612707	0.0228295	0.027576	0.030074	0.0266408	0.0265698	0.0359626	0.0267481				0.0322089	0.0123363
7.13281	0.0612214	0.0224845	0.0275976	0.0301737	0.0265337	0.0265563	0.0359744	0.0267133				0.0321569	0.0123648
7.14062	0.0612364	0.022414	0.0276145	0.0303271	0.0266952	0.0266409	0.0359841	0.0269313				0.0322304	0.0123444
7.14844	0.0614134	0.0224779	0.0275146	0.0302446	0.0268179	0.0267483	0.0359469	0.0269262				0.0322612	0.0123879
7.15625	0.0616313	0.0225741	0.0276302	0.0304059	0.02676	0.0265265	0.0358022	0.0268732				0.0322754	0.0124559
7.16406	0.061567	0.0223093	0.0276315	0.0304255	0.0267468	0.0265696	0.0356632	0.0269527				0.0322332	0.0124512
7.17188	0.0612022	0.0224213	0.0277089	0.0305162	0.0268416	0.0265734	0.035584	0.0268184				0.0322082	0.0123088
7.17969	0.0611155	0.0223016	0.0279174	0.0307571	0.026862	0.0264402	0.0357022	0.0267778				0.0322342	0.012293
7.1875	0.0609052	0.0224821	0.0278682	0.0310266	0.0267809	0.0263614	0.0357597	0.026749				0.0322416	0.0122147
7.19531	0.0609263	0.0226292	0.0279967	0.0310318	0.0268962	0.0261717	0.0356901	0.0267885				0.0322663	0.0121992
7.20312	0.060897	0.0227975	0.0279576	0.0311925	0.0268413	0.0260337	0.0356678	0.0266479				0.0322544	0.0121919
7.21094	0.0608478	0.0226343	0.027971	0.0313142	0.0269927	0.026086	0.0356095	0.0264742				0.0322412	0.0121876
7.21875	0.0608397	0.0224106	0.0277518	0.0315859	0.0269844	0.0260989	0.0356243	0.0264527				0.0322185	0.0122207
7.22656	0.0608059	0.0225672	0.0274505	0.0316097	0.0268953	0.0261517	0.0356346	0.026324				0.0321799	0.0122185
7.23438	0.0604373	0.0225324	0.027229	0.0316463	0.0267813	0.0259934	0.0356931	0.026291				0.0320755	0.0121344
7.24219	0.0605082	0.0224643	0.027196	0.0314215	0.026962	0.0258583	0.0357195	0.0262618				0.032049	0.0121708
7.25	0.0606568	0.0223874	0.0273277	0.0314016	0.0270139	0.0257428	0.0358394	0.0262592				0.0320786	0.0122326
7.25781	0.0607387	0.0222224	0.027318	0.0311594	0.0269853	0.0256402	0.0357537	0.0261859				0.0320005	0.0122919
7.26562	0.0607482	0.0223124	0.0271459	0.0310656	0.0269524	0.0254701	0.0356923	0.0261762				0.0319454	0.0123079
7.27344	0.0606093	0.022221	0.0271401	0.0309207	0.0271919	0.0255994	0.0357646	0.0261018				0.0319436	0.0122587
7.28125	0.0605218	0.0219233	0.0269202	0.0308367	0.0271669	0.025593	0.0358648	0.0258917				0.0318398	0.0122977
7.28906	0.0606138	0.0218582	0.0269114	0.0309295	0.0271864	0.0256596	0.0356693	0.0260481				0.0318595	0.01231
7.29688	0.0605225	0.0218082	0.0264748	0.0310311	0.0273907	0.0255582	0.0357032	0.0259801				0.0318086	0.012313
7.30469	0.0601769	0.021738	0.0264029	0.030878	0.0275519	0.0255975	0.0355042	0.0258455				0.0317119	0.0122013
7.3125	0.060007	0.0215188	0.0262164	0.030641	0.0278421	0.0256136	0.0355567	0.0257949				0.0316488	0.012176
7.32031	0.0599512	0.0215121	0.0263179	0.0304476	0.0279591	0.0254407	0.0355386	0.0258008				0.031621	0.0121604
7.32812	0.059516	0.0213692	0.0262913	0.0303441	0.028311	0.0256104	0.0355402	0.0257677				0.0315937	0.0120117
7.33594	0.0594139	0.0211599	0.026325	0.0302062	0.0286114	0.0254756	0.0354492	0.0257175				0.0315448	0.0120013
7.34375	0.0591484	0.0213372	0.0260079	0.0302874	0.0288726	0.0254549	0.0352995	0.025809				0.0315271	0.0118901
7.35156	0.0593123	0.0213363	0.0260156	0.0299381	0.0291771	0.0252913	0.0352272	0.0258329				0.0315164	0.011948
7.35938	0.0591492	0.0213186	0.0259541	0.0299428	0.0292982	0.0253204	0.0351261	0.0258933				0.0315004	0.011886
7.36719	0.0589128	0.0213027	0.0257584	0.0296617	0.0293668	0.0251529	0.035282	0.0259364				0.0314217	0.0118432
7.375	0.0588585	0.0212168	0.0256309	0.0296831	0.0293861	0.0251134	0.0353297	0.025889				0.0313884	0.011852
7.38281	0.0586954	0.0212201	0.0255957	0.0295447	0.0295871	0.0251436	0.0353629	0.0258992				0.0313811	0.011797
7.39062	0.0586212	0.0212947	0.0253447	0.0296031	0.029739	0.0250714	0.0351895	0.0259403				0.0313505	0.0117714
7.39844	0.0586074	0.0212186	0.0251124	0.0295001	0.0297193	0.0249462	0.0351459	0.0258535				0.0312629	0.011809
7.40625	0.0584999	0.0212006	0.0250594	0.0292682	0.0296287	0.0247345	0.0352551	0.0255821				0.0311536	0.0118259
7.41406	0.058223	0.0210041	0.0252887	0.0289728	0.0296934	0.0247211	0.0352969	0.0256014				0.0311002	0.0117498
7.42188	0.0581276	0.0208105	0.0252159	0.0287396	0.0295412	0.0245469	0.0353802	0.0256304				0.030999	0.0117722
7.42969	0.0579381	0.0206601	0.0251713	0.0287906	0.0294359	0.0244545	0.035423	0.025684				0.0309447	0.0117383
7.4375	0.057843	0.020578	0.0250398	0.0285241	0.0294809	0.0243127	0.0353545	0.0257185				0.0308564	0.0117385
7.44531	0.0578253	0.0203788	0.0250836	0.0286203	0.0296851	0.0242869	0.0352525	0.0257525				0.0308606	0.0117433
7.45312	0.0575824	0.0204805	0.0249491	0.028377	0.0297407	0.0241806	0.0351192	0.0256337				0.0307579	0.0116751
7.46094	0.0572113	0.020512	0.0247731	0.0283101	0.0298585	0.0241308	0.0352758	0.0255704				0.0307052	0.0115795
7.46875	0.0570292	0.0206017	0.0245959	0.0282916	0.0296856	0.0240368	0.0352038	0.025407				0.0306064	0.0115383
7.47656	0.0568767	0.0204936	0.0243482	0.0283143	0.0296907	0.0239754	0.0352457	0.0252074				0.030519	0.0115402
7.48438	0.0566959	0.0204983	0.0240696	0.0281594	0.0295166	0.0239021	0.0352368	0.0255041				0.0304478	0.0114951
7.49219	0.0565617	0.0205931	0.0240101	0.0280581	0.0296825	0.0237984	0.0352041	0.02557				0.0304348	0.0114482
7.5	0.0567367	0.0204087	0.0240373	0.0280282	0.0298633	0.0237876	0.0353238	0.0254485				0.0304543	0.0115407
7.50781	0.0566249	0.0201418	0.0238866	0.0281194	0.0297669	0.0236258	0.035265	0.0255745				0.0303756	0.0115502
7.51562	0.0564094	0.0200487	0.0241468	0.0281634	0.0298494	0.0233907	0.0352071	0.0256248				0.0303551	0.0114833
7.52344	0.0564005	0.0198148	0.0242016	0.0280961	0.0300597	0.0234415	0.0351368	0.0255351				0.0303358	0.0115041
7.53125	0.0565127	0.0196198	0.024291	0.0278778	0.0299883	0.0234785	0.0351502	0.0255812				0.0303124	0.0115608
7.53906	0.0565521	0.0195142	0.0240886	0.0278318	0.0299659	0.0234152	0.0352294	0.0255555				0.0302691	0.0116158
7.54688	0.0565967	0.0196194	0.0239785	0.0278179	0.0302051	0.0233076	0.0353009	0.0253847				0.0302764	0.0116483
7.55469	0.0564928	0.0196064	0.0238746	0.0279356	0.0301949	0.0234614	0.0352361	0.0254223				0.030278	0.0116019
7.5625	0.0566044	0.0197085	0.0237231	0.0276952	0.0302623	0.023448	0.0353436	0.0254536				0.0302798	0.0116497
7.57031	0.0564876	0.0196281	0.023927	0.0278664	0.0300683	0.0233445	0.0353941	0.0252824				0.0302498	0.0116236
7.57812	0.0563649	0.0194346	0.0239261	0.027972	0.030144	0.0231398	0.0352903	0.0253609				0.0302041	0.0116128
7.58594	0.0562915	0.0193239	0.0238413	0.0282273	0.0301574	0.0230738	0.035222	0.0253935				0.0301913	0.0116035
7.59375	0.0561549	0.0195027	0.0238584	0.0284174	0.0301459	0.0231488	0.0352679	0.0254408				0.0302421	0.0115234
7.60156	0.0563072	0.0195997	0.0237632	0.0285572	0.0301769	0.0230099	0.0353328	0.0255141				0.0302826	0.011576
7.60938	0.0563987	0.0196944	0.0238116	0.0285261	0.0302721	0.0230746	0.0353822	0.0253634				0.0303154	0.011596
7.61719	0.0563652	0.0195838	0.0238233	0.0284851	0.0303039	0.0231764	0.0354155	0.0252497				0.0303003	0.0115998
7.625	0.0563298	0.0199069	0.023973	0.0285784	0.0304127	0.0231109	0.0354638	0.0250956				0.0303589	0.011551
7.63281	0.0560519	0.0201272	0.0239823	0.0286084	0.0305026	0.023116	0.0356042	0.025066				0.0303823	0.0114427
7.64062	0.0558781	0.0201529	0.0240163	0.0285849	0.0306387	0.0230668	0.0355418	0.0249154				0.0303494	0.0113924
7.64844	0.0555013	0.0200506	0.0240677	0.0286437	0.0304464	0.0230925	0.0355481	0.0249558				0.0302883	0.0112746
7.65625	0.0551491	0.0200598	0.0240459	0.0285844	0.0304772	0.0232359	0.0356063	0.0248908				0.0302562	0.0111594
7.66406	0.0551656	0.0201808	0.0240216	0.0285329	0.0307975	0.023241	0.0356804	0.0248771				0.0303121	0.0111591
7.67188	0.0554272	0.020194	0.0241913	0.0282817	0.0308122	0.0230538	0.0357546	0.0247161				0.0303039	0.0112669
7.67969	0.0554947	0.0203649	0.0240852	0.0282589	0.0308668	0.0229825	0.0356838	0.0245658				0.0302878	0.0112884
7.6875	0.0554552	0.020092	0.0243925	0.0280666	0.0307558	0.0229795	0.0357359	0.0246707				0.0302685	0.0112878
7.69531	0.0556545	0.0201028	0.0244053	0.0280635	0.0307306	0.023011	0.0358213	0.0247468				0.030317	0.0113466
7.70312	0.0554916	0.0200317	0.0241812	0.0278372	0.03079	0.0231711	0.0358702	0.0248585				0.0302789	0.011309
7.71094	0.0553414	0.0200422	0.0240176	0.0279098	0.0308462	0.0229639	0.0359028	0.0250122				0.0302545	0.0112816
7.71875	0.0551671	0.0200859	0.0240898	0.0277844	0.0308199	0.0228582	0.0358146	0.0251255				0.0302182	0.0112146
7.72656	0.05496	0.0199307	0.0240977	0.027925	0.030872	0.0229226	0.035733	0.0252587				0.0302124	0.0111443
7.73438	0.0552934	0.0199115	0.0243415	0.02804	0.0310204	0.0229502	0.0357551	0.0252091				0.0303152	0.011234
7.74219	0.0552622	0.0197188	0.0243738	0.028099	0.030939	0.0228561	0.0357812	0.0251501				0.0302725	0.0112594
7.75	0.0552094	0.0197932	0.0242291	0.0281743	0.0310231	0.0227949	0.0358907	0.0251759				0.0302863	0.0112543
7.75781	0.0551384	0.0196719	0.0240515	0.0283485	0.0310887	0.0229476	0.035934	0.0252865				0.0303084	0.0112397
7.76562	0.0552838	0.0195309	0.0241394	0.0286172	0.0313151	0.022895	0.0359203	0.0250739				0.030347	0.0113118
7.77344	0.0554358	0.0193882	0.0242129	0.028671	0.0312047	0.0229139	0.0359106	0.0250942				0.0303539	0.0113673
7.78125	0.0556107	0.0193751	0.0242158	0.0286084	0.0312978	0.0227601	0.0360169	0.0252078				0.0303866	0.0114409
7.78906	0.0555196	0.0192185	0.0240565	0.0285895	0.0311908	0.0227726	0.0360917	0.0250214				0.0303076	0.0114617
7.79688	0.0556562	0.0192281	0.0242144	0.0285253	0.0311217	0.0228523	0.0363263	0.0249193				0.0303555	0.0115083
7.80469	0.0557148	0.0192561	0.0241846	0.028783	0.0309583	0.0230063	0.0364014	0.0249126				0.0304021	0.0115101
7.8125	0.0556775	0.0194543	0.0242105	0.029071	0.031067	0.0229579	0.0363791	0.0247879				0.0304507	0.011476
7.82031	0.055471	0.0195522	0.0242551	0.0290063	0.0309679	0.0231098	0.0363553	0.0247681				0.0304357	0.0113803
7.82812	0.055543	0.0195018	0.0244018	0.0291705	0.030799	0.0232093	0.0363795	0.0247086				0.0304642	0.0113918
7.83594	0.0553904	0.0198627	0.0244565	0.0293931	0.0305506	0.0230317	0.0365189	0.0247022				0.0304883	0.011314
7.84375	0.0554403	0.0195127	0.0243725	0.0292558	0.0304414	0.0229662	0.0366051	0.0245287				0.0303903	0.0114107
7.85156	0.0551263	0.0195153	0.0245149	0.0293766	0.0302215	0.022879	0.0366013	0.024448				0.0303354	0.0113137
7.85938	0.055063	0.0196916	0.0244755	0.0293756	0.0300722	0.0226354	0.0365643	0.0244044				0.0302853	0.0112968
7.86719	0.0550431	0.0195363	0.024655	0.0295963	0.0300897	0.022652	0.0364557	0.0244103				0.0303048	0.0112856
7.875	0.0550032	0.0194114	0.0246181	0.0295271	0.0300032	0.0225014	0.0364287	0.0243343				0.0302284	0.0113119
7.88281	0.0548958	0.0194296	0.024614	0.02971	0.0298976	0.0223406	0.0362903	0.0243308				0.0301886	0.0112804
7.89062	0.0547296	0.0194155	0.0246838	0.0297953	0.029594	0.0222147	0.0363992	0.0241249				0.0301196	0.0112632
7.89844	0.0545064	0.019535	0.0246823	0.0296583	0.0294936	0.0221613	0.0364398	0.0241991				0.0300845	0.0111819
7.90625	0.0541515	0.0196829	0.0247243	0.0296694	0.0296709	0.0221659	0.0363399	0.0243291				0.0300917	0.0110288
7.91406	0.0541284	0.0196539	0.0246372	0.0297721	0.0296415	0.0219475	0.0364386	0.024255				0.0300593	0.0110676
7.92188	0.0540491	0.0196182	0.0245865	0.0298563	0.0296997	0.0220069	0.0363024	0.0241634				0.0300353	0.0110403
7.92969	0.0540056	0.0196772	0.0245865	0.0297304	0.0295738	0.0219752	0.0361493	0.0240131				0.0299639	0.0110223
7.9375	0.0539702	0.0194607	0.0247519	0.0297848	0.0294355	0.0218786	0.0361678	0.0238248				0.0299093	0.0110559
7.94531	0.0537488	0.019357	0.0247016	0.0298166	0.0292204	0.0217823	0.0363188	0.0237873				0.0298416	0.0110314
7.95312	0.0534953	0.0190454	0.0246175	0.0300925	0.0290204	0.0217276	0.0363889	0.0237152				0.0297628	0.0110212
7.96094	0.0535225	0.0191286	0.0246307	0.0301136	0.0290789	0.0216356	0.0363498	0.0237478				0.0297759	0.0110205
7.96875	0.0534061	0.0191181	0.024648	0.0302847	0.0290148	0.0217494	0.036409	0.0239366				0.0298208	0.010965
7.97656	0.0534046	0.0194146	0.0245976	0.0302357	0.0290965	0.0217157	0.0364001	0.0240659				0.0298664	0.0109188
7.98438	0.0534148	0.0193117	0.0245936	0.0300979	0.0289202	0.0217187	0.0362779	0.0239643				0.0297874	0.0109346
7.99219	0.0533775	0.0193207	0.024572	0.0300709	0.0286968	0.0218136	0.0361404	0.0239286				0.0297401	0.0109072
8	0.0532967	0.0195334	0.0245325	0.0299583	0.0287225	0.0216455	0.0360516	0.0239809				0.0297152	0.0108616
8.00781	0.0533679	0.0195491	0.0245322	0.0300406	0.0286931	0.0216293	0.0360461	0.0239799				0.0297298	0.0108836
8.01562	0.0533736	0.0195291	0.0243643	0.0300406	0.0286328	0.0216559	0.0362173	0.0239942				0.029726	0.010911
8.02344	0.0533409	0.0192836	0.0243329	0.0300561	0.0282947	0.021616	0.0361633	0.0240431				0.0296413	0.0109375
8.03125	0.0534426	0.0192944	0.0242534	0.0300766	0.0284638	0.0215635	0.0360715	0.0239386				0.0296381	0.0109759
8.03906	0.0534615	0.0194576	0.0244786	0.0299508	0.0284379	0.0215685	0.0359743	0.0239278				0.0296571	0.0109364
8.04688	0.0534928	0.0194353	0.0245193	0.0298601	0.0281896	0.021588	0.0359273	0.0238969				0.0296137	0.0109467
8.05469	0.0534464	0.0193793	0.0244292	0.0296782	0.0282092	0.0215497	0.0359457	0.0238152				0.0295566	0.0109565
8.0625	0.0534728	0.0193588	0.0244436	0.029949	0.0280163	0.0214103	0.0359874	0.0238862				0.0295656	0.0109839
8.07031	0.0535179	0.0192248	0.0242462	0.029801	0.0280786	0.0214051	0.0359061	0.0239932				0.0295216	0.0110133
8.07812	0.0537433	0.01928	0.0243543	0.0297613	0.0281061	0.0214632	0.0360545	0.0239367				0.0295874	0.0110784
8.08594	0.0536591	0.0194647	0.0244169	0.0294602	0.0280688	0.0213445	0.0362274	0.0239163				0.0295697	0.0110529
8.09375	0.0536551	0.0192572	0.0244885	0.0292283	0.0280648	0.021244	0.0361624	0.0239288				0.0295036	0.0110791
8.10156	0.0533248	0.0191067	0.0245103	0.0291849	0.0279051	0.0212854	0.0360613	0.0239587				0.0294171	0.0109829
8.10938	0.0532502	0.0190353	0.0245394	0.0291056	0.0276869	0.0212037	0.0360087	0.0240319				0.0293577	0.0109711
8.11719	0.0533123	0.0191145	0.024446	0.029099	0.0275383	0.0211355	0.0361162	0.0239784				0.0293425	0.0110095
8.125	0.0533202	0.0189604	0.0245038	0.0290813	0.0274239	0.021153	0.0360677	0.0240048				0.0293144	0.0110237
8.13281	0.0533712	0.0190567	0.0243688	0.0289214	0.027383	0.0211155	0.0360886	0.0239276				0.0292791	0.011048
8.14062	0.053376	0.0190857	0.024344	0.0288047	0.0273247	0.0212142	0.0361508	0.0239691				0.0292836	0.0110417
8.14844	0.0536974	0.0190889	0.0243828	0.0288105	0.0275528	0.0210678	0.0362619	0.0238284				0.0293363	0.0111684
8.15625	0.0540243	0.0191029	0.0244035	0.0287491	0.027632	0.0210231	0.0362122	0.0238366				0.029373	0.0112658
8.16406	0.054098	0.0190074	0.0243898	0.0287805	0.0274909	0.020869	0.0363801	0.0237755				0.0293489	0.0113404
8.17188	0.0538309	0.0186612	0.0242938	0.028926	0.0275228	0.0207723	0.0363481	0.0238028				0.0292697	0.0113132
8.17969	0.0537027	0.0183225	0.0241629	0.0287942	0.0275036	0.0206926	0.0363858	0.0238544				0.0291773	0.011337
8.1875	0.0536783	0.0183831	0.0240082	0.0287493	0.0274576	0.020585	0.0362889	0.0236636				0.0291018	0.011348
8.19531	0.0532292	0.0182885	0.0240066	0.028996	0.0275533	0.0205086	0.0364975	0.0236376				0.0290897	0.0112493
8.20312	0.0529697	0.0183844	0.0241087	0.0291512	0.0275507	0.020313	0.0364609	0.0235959				0.0290668	0.0111713
8.21094	0.0528671	0.0183411	0.0240999	0.0290679	0.0275395	0.0203427	0.0365477	0.0235138				0.02904	0.0111573
8.21875	0.0528687	0.0184673	0.0242723	0.0290078	0.0275814	0.0205171	0.036578	0.0236015				0.0291118	0.0111063
8.22656	0.0531294	0.0180611	0.0244806	0.0290625	0.0275617	0.0204478	0.0366719	0.0236405				0.0291319	0.0112438
8.23438	0.0530805	0.0179161	0.0244967	0.0287072	0.0276202	0.020372	0.0365894	0.0236528				0.0290544	0.0112479
8.24219	0.053177	0.0179067	0.0244079	0.0288746	0.0275042	0.0205203	0.0366008	0.0237696				0.0290951	0.0112624
8.25	0.0532164	0.0177974	0.024491	0.0288464	0.0272227	0.0205535	0.0365177	0.0236531				0.0290373	0.0112877
8.25781	0.0532889	0.0178522	0.024563	0.0288671	0.027175	0.0205075	0.0365581	0.0235327				0.0290431	0.0113161
8.26562	0.0533288	0.0177501	0.0246531	0.0285713	0.0270071	0.0205667	0.0367078	0.0235857				0.0290213	0.0113474
8.27344	0.0532842	0.01769	0.0246065	0.0285595	0.027085	0.020627	0.0366329	0.0234726				0.0289947	0.0113372
8.28125	0.0534943	0.0175978	0.0245812	0.0284977	0.0270648	0.0208612	0.0366668	0.0234779				0.0290302	0.0113956
8.28906	0.0535748	0.0175954	0.024579	0.0285183	0.0271442	0.020955	0.0366445	0.0235909				0.0290753	0.0113991
8.29688	0.0536479	0.0174953	0.0247417	0.0284739	0.0271225	0.0210514	0.0365343	0.0236868				0.0290942	0.0114012
8.30469	0.0540279	0.0173965	0.0248954	0.0282845	0.0273404	0.0211361	0.0364627	0.0236302				0.0291467	0.0115099
8.3125	0.0541719	0.0172023	0.0248494	0.0279667	0.0271703	0.0211488	0.0365623	0.0238215				0.0291117	0.0115882
8.32031	0.0543732	0.0169335	0.0248402	0.0279895	0.0271652	0.0211226	0.0365169	0.0239405				0.0291102	0.0116812
8.32812	0.0546015	0.0168597	0.0245383	0.0279634	0.0273863	0.0209336	0.0365106	0.0241372				0.0291163	0.0117803
8.33594	0.0549583	0.0166116	0.0245182	0.027745	0.0274586	0.021099	0.0364131	0.024101				0.0291131	0.0119081
8.34375	0.0550938	0.0169	0.0245831	0.0279657	0.0273717	0.0209747	0.0364122	0.024245				0.0291933	0.0119055
8.35156	0.0553388	0.0170875	0.0245971	0.027961	0.0270848	0.0210431	0.0364341	0.0243977				0.029243	0.0119467
8.35938	0.055444	0.017332	0.0244313	0.0280093	0.0269823	0.0210981	0.0366232	0.0242175				0.0292672	0.0119774
8.36719	0.0555526	0.0175065	0.0245008	0.0278492	0.0267608	0.0210838	0.0366914	0.0240791				0.029253	0.0120074
8.375	0.0555043	0.0175293	0.024568	0.0278305	0.0269376	0.0212592	0.0367643	0.0241175				0.0293138	0.0119676
8.38281	0.0558465	0.0176129	0.0245855	0.0277331	0.026897	0.0213084	0.0369177	0.0240946				0.0293745	0.0120754
8.39062	0.0559802	0.0173568	0.0244565	0.0276488	0.0270826	0.0214288	0.0369642	0.0241819				0.0293875	0.0121444
8.39844	0.0561208	0.0172008	0.0243677	0.0278023	0.0273138	0.021417	0.03705	0.0242189				0.0294364	0.0122132
8.40625	0.0565419	0.0170592	0.0241719	0.0278892	0.0273627	0.0216452	0.0370075	0.0241217				0.0294749	0.0123553
8.41406	0.0565899	0.0170189	0.0242212	0.0276423	0.0274308	0.0216463	0.0370824	0.0242692				0.0294876	0.0123738
8.42188	0.0567452	0.0170608	0.0240963	0.0275857	0.0276255	0.0216592	0.0371203	0.0243407				0.0295292	0.0124187
8.42969	0.056813	0.016913	0.0241418	0.0275546	0.0278182	0.0216812	0.0372653	0.0243263				0.0295642	0.0124667
8.4375	0.0571504	0.0169028	0.0241564	0.0274106	0.0280208	0.0219134	0.0373088	0.0244974				0.0296701	0.0125452
8.44531	0.0573403	0.0169703	0.0240322	0.0273568	0.0282993	0.0220146	0.0372813	0.0245603				0.0297319	0.0125843
8.45312	0.0575626	0.0170458	0.0241348	0.027214	0.0284021	0.0222636	0.0373947	0.0245997				0.0298272	0.0126247
8.46094	0.0577813	0.0168332	0.0240141	0.0272088	0.0285734	0.0222978	0.0374144	0.0246642				0.0298484	0.0127246
8.46875	0.0580437	0.0166911	0.0241466	0.0270192	0.0284975	0.0221272	0.0373529	0.0245896				0.0298085	0.0128397
8.47656	0.0581275	0.0165547	0.024153	0.0271534	0.0284833	0.022071	0.0372741	0.024618				0.0298044	0.0128784
8.48438	0.0585159	0.0164713	0.0244298	0.0273732	0.0287231	0.0219871	0.0373884	0.0247132				0.0299503	0.0129971
8.49219	0.0588768	0.0164918	0.0243819	0.0272556	0.0289378	0.0218147	0.0376139	0.0246792				0.0300064	0.0131467
8.5	0.0591523	0.016389	0.0246699	0.0273265	0.0289201	0.0219706	0.0375155	0.0247918				0.030092	0.0132009
8.50781	0.0595108	0.0163265	0.0246345	0.0272487	0.0289701	0.0219684	0.0374961	0.0247375				0.0301116	0.0133286
8.51562	0.0602788	0.0163033	0.0247016	0.0270171	0.0290547	0.0219325	0.0373225	0.0247272				0.0301672	0.0135676
8.52344	0.0605618	0.0164311	0.0247837	0.026946	0.0291852	0.0218313	0.037364	0.0248354				0.0302423	0.0136408
8.53125	0.0606323	0.0166841	0.0247518	0.0270991	0.0291212	0.0217457	0.0376088	0.0248768				0.030315	0.0136479
8.53906	0.0608959	0.016684	0.0248026	0.02729	0.0293354	0.0218057	0.037638	0.0249298				0.0304227	0.0137136
8.54688	0.0610667	0.0166454	0.0249271	0.0273243	0.0294053	0.0217274	0.0376979	0.0249774				0.0304714	0.013773
8.55469	0.0611512	0.0165862	0.0250986	0.0274453	0.0294542	0.0217656	0.0375497	0.0251122				0.0305204	0.0137722
8.5625	0.0611879	0.0166778	0.0250125	0.0275288	0.029562	0.0218105	0.037542	0.0251927				0.0305643	0.0137625
8.57031	0.0613227	0.0166896	0.0251386	0.0273537	0.0297501	0.0218671	0.0374957	0.0251947				0.0306015	0.0137918
8.57812	0.0614001	0.0166156	0.0249227	0.0272845	0.0298002	0.0219203	0.0373338	0.0254657				0.0305929	0.0138105
8.58594	0.0615662	0.0165324	0.0250274	0.0272809	0.0297599	0.0220067	0.0373094	0.0256182				0.0306376	0.0138525
8.59375	0.0616947	0.0166045	0.0248944	0.0274167	0.0297286	0.0219884	0.0373183	0.0257253				0.0306714	0.0138833
8.60156	0.0620569	0.0167085	0.0249462	0.0273499	0.0299339	0.0218422	0.0373816	0.0257217				0.0307426	0.013999
8.60938	0.0623107	0.0166465	0.0247803	0.0274806	0.0298903	0.0218474	0.0372955	0.0257546				0.0307507	0.014087
8.61719	0.0625364	0.016728	0.0245858	0.0273732	0.0299944	0.0216595	0.0373606	0.0257518				0.0307487	0.0141839
8.625	0.0627507	0.0166342	0.0245973	0.0275869	0.0300648	0.0216403	0.0373513	0.0257697				0.0307994	0.0142577
8.63281	0.0631134	0.0164872	0.0247087	0.0277888	0.0303443	0.0214982	0.0372938	0.025868				0.0308878	0.0143842
8.64062	0.0633173	0.0164327	0.0248533	0.0280182	0.0303898	0.0212794	0.0371782	0.0258566				0.0309157	0.0144554
8.64844	0.0633196	0.0165719	0.0247794	0.0279756	0.0302737	0.0212696	0.0371225	0.0260633				0.0309219	0.0144301
8.65625	0.0633231	0.0163882	0.0246667	0.0278819	0.0302562	0.0213538	0.0370792	0.0261117				0.0308826	0.0144542
8.66406	0.0634758	0.0163971	0.0246261	0.0279817	0.0301235	0.0214665	0.0369398	0.0262021				0.0309016	0.0144792
8.67188	0.0638412	0.0166797	0.0246931	0.0278848	0.0301687	0.0215778	0.0369583	0.0263129				0.0310146	0.0145408
8.67969	0.0641511	0.0168389	0.0248578	0.0278199	0.0303376	0.0217036	0.037104	0.0263491				0.0311453	0.0146041
8.6875	0.064133	0.0169996	0.0247863	0.0277946	0.0306205	0.0218252	0.0371518	0.0262628				0.0311967	0.0145749
8.69531	0.0643649	0.0169314	0.0246798	0.0276684	0.0307944	0.0218602	0.0371394	0.0263245				0.0312204	0.0146625
8.70312	0.0646033	0.0169163	0.0248126	0.0277264	0.0306382	0.0219099	0.0371663	0.0263452				0.0312648	0.0147281
8.71094	0.0648976	0.0169307	0.0249674	0.0277446	0.0306528	0.0220285	0.0371072	0.0264362				0.0313456	0.0147927
8.71875	0.06515	0.016944	0.0250073	0.027804	0.0305296	0.0219786	0.0371486	0.0264282				0.0313738	0.0148762
8.72656	0.0653091	0.0171867	0.0249579	0.0277045	0.0307008	0.0220373	0.0371164	0.0263512				0.0314205	0.0148964
8.73438	0.0656222	0.0173208	0.0248042	0.0278171	0.0304378	0.0219083	0.0372069	0.0264845				0.0314502	0.0149981
8.74219	0.0656966	0.0175424	0.0248798	0.0277439	0.0304448	0.0217372	0.0371763	0.0263759				0.0314496	0.0150097
8.75	0.0654197	0.0177023	0.0250055	0.0274481	0.0306976	0.0216011	0.037183	0.0265012				0.0314448	0.0149064
8.75781	0.0656175	0.0177657	0.0248923	0.0275036	0.0304827	0.0217191	0.0371711	0.0265424				0.0314618	0.0149556
8.76562	0.0656005	0.0175007	0.0248955	0.027581	0.0304224	0.021713	0.0370122	0.0266976				0.0314279	0.0149674
8.77344	0.0654775	0.0177011	0.0249365	0.0276397	0.0302429	0.0214871	0.0370496	0.0267333				0.0314085	0.0149196
8.78125	0.065315	0.0177951	0.0250245	0.0275899	0.030357	0.0213178	0.0370237	0.0269012				0.0314155	0.0148569
8.78906	0.0653937	0.0176233	0.0253641	0.0275825	0.0303292	0.0212813	0.0370053	0.0269067				0.0314358	0.0148877
8.79688	0.0653189	0.017665	0.0251446	0.0275215	0.0303543	0.0211666	0.0369636	0.0269647				0.0313874	0.0148793
8.80469	0.0649582	0.0177859	0.0253149	0.0274667	0.0300861	0.0211798	0.0369838	0.0271198				0.0313619	0.0147341
8.8125	0.0649322	0.0179118	0.0251923	0.0277204	0.0302955	0.0210627	0.0369238	0.0271365				0.0313969	0.0147124
8.82031	0.0649105	0.0180635	0.0251532	0.0276085	0.0303286	0.0210387	0.0370162	0.0271359				0.0314069	0.0146991
8.82812	0.064821	0.018302	0.0251078	0.0276733	0.0301701	0.0211738	0.0370861	0.027004				0.0314173	0.0146372
8.83594	0.0645493	0.0182473	0.0250941	0.0277315	0.0302749	0.0212063	0.0371707	0.0271376				0.0314264	0.0145491
8.84375	0.0644884	0.0181665	0.0250806	0.027699	0.0305664	0.0211776	0.0372797	0.0270845				0.0314428	0.0145503
8.85156	0.0643333	0.0179467	0.0250553	0.0275602	0.0307639	0.0212046	0.037356	0.0271741				0.0314243	0.0145321
8.85938	0.0642115	0.017655	0.0251674	0.0275571	0.0308889	0.0212001	0.0371902	0.0271294				0.031375	0.014517
8.86719	0.064118	0.0175714	0.0250008	0.027659	0.0310636	0.0211716	0.0372459	0.0273332				0.0313954	0.0145017
8.875	0.0643862	0.0176204	0.0248736	0.0276401	0.0309843	0.0211121	0.0371521	0.0271374				0.0313633	0.0145992
8.88281	0.0643563	0.0175327	0.0249706	0.0274665	0.031055	0.0210516	0.03721	0.0271622				0.0313506	0.0146099
8.89062	0.0644052	0.0180677	0.0250251	0.027424	0.0310289	0.0210773	0.0371734	0.0271301				0.0314164	0.0145494
8.89844	0.0645983	0.0180768	0.0253052	0.0272125	0.0308753	0.0210911	0.0371773	0.0271001				0.0314296	0.014603
8.90625	0.0644402	0.0180096	0.0254769	0.0271492	0.0308096	0.0208658	0.0371003	0.0272677				0.0313899	0.0145651
8.91406	0.0644785	0.0181492	0.025285	0.0274054	0.0308394	0.0208643	0.037047	0.0272046				0.0314092	0.0145598
8.92188	0.0644085	0.0181432	0.0254878	0.0274743	0.0307025	0.0210028	0.0371128	0.0273239				0.031457	0.0145085
8.92969	0.0645297	0.0184453	0.0254038	0.0275263	0.0306939	0.0210945	0.0371314	0.0274934				0.0315398	0.0144964
8.9375	0.0644604	0.0186152	0.0254479	0.0276673	0.0304412	0.0210552	0.0370039	0.0273589				0.0315062	0.0144488
8.94531	0.0645546	0.0185968	0.0254552	0.0277184	0.0301644	0.0211268	0.0369942	0.0272544				0.0314831	0.0144792
8.95312	0.064628	0.0185768	0.0254848	0.0277593	0.0301076	0.0210955	0.0370088	0.0275305				0.0315239	0.014496
8.96094	0.0644495	0.0188232	0.0255408	0.0277566	0.0298988	0.0213948	0.036954	0.0275143				0.0315415	0.0143736
8.96875	0.06436	0.0187691	0.0255802	0.0276794	0.0300631	0.0215538	0.0369807	0.027444				0.0315538	0.0143375
8.97656	0.0642565	0.0185477	0.0256664	0.0277669	0.0299884	0.0215919	0.0371399	0.02758				0.0315672	0.0143243
8.98438	0.0640828	0.0186001	0.0254638	0.027723	0.0300607	0.0215602	0.0371408	0.0277139				0.0315432	0.0142716
8.99219	0.0637364	0.0184378	0.0254776	0.0279493	0.0299714	0.0216386	0.0370096	0.0277554				0.031497	0.0141555
9	0.0636698	0.0184591	0.0254157	0.027913	0.030031	0.0216705	0.037181	0.027769				0.0315136	0.0141412
9.00781	0.0634438	0.0185719	0.0253976	0.0278507	0.0299888	0.0219566	0.0371156	0.0277864				0.0315139	0.0140244
9.01562	0.0629823	0.0183664	0.02538	0.028136	0.030031	0.0219448	0.037104	0.027891				0.0314795	0.0138888
9.02344	0.0627002	0.0185363	0.025283	0.0282611	0.0299597	0.0220875	0.0370692	0.0278407				0.0314672	0.0137634
9.03125	0.0626375	0.0184724	0.0252085	0.0283155	0.0298668	0.0221287	0.0370786	0.0280217				0.0314662	0.0137461
9.03906	0.0625581	0.0184138	0.0251544	0.0280502	0.0298327	0.022042	0.0370937	0.0280779				0.0314028	0.0137487
9.04688	0.0625011	0.0186292	0.0250108	0.0280189	0.0299672	0.0219732	0.0372252	0.0283331				0.0314573	0.0137158
9.05469	0.062683	0.0186036	0.0249588	0.027675	0.0298355	0.0220511	0.037421	0.0284005				0.0314535	0.0137986
9.0625	0.0627385	0.0186721	0.0249657	0.02755	0.0297233	0.0219742	0.0374123	0.0283597				0.0314245	0.0138222
9.07031	0.062643	0.0187234	0.0249634	0.0275941	0.029385	0.0219382	0.0374615	0.0284379				0.0313933	0.0137936
9.07812	0.0627363	0.0188266	0.0250658	0.0275026	0.0290511	0.0218714	0.0375786	0.028299				0.0313664	0.013833
9.08594	0.0627195	0.0189519	0.0250541	0.0274692	0.0291218	0.0219857	0.0374851	0.0281737				0.0313701	0.0137988
9.09375	0.0629731	0.0191377	0.0250929	0.0276263	0.0290869	0.0219205	0.0375236	0.0281133				0.0314343	0.0138603
9.10156	0.0630045	0.0190649	0.0251664	0.0276302	0.0287943	0.0219334	0.0375489	0.0281593				0.0314127	0.013881
9.10938	0.0630199	0.019204	0.0251266	0.0276914	0.0288124	0.0219179	0.0376624	0.0282191				0.0314567	0.0138749
9.11719	0.0629993	0.0190242	0.0253912	0.0276857	0.0288303	0.0219805	0.0375133	0.0283627				0.0314734	0.0138536
9.125	0.0627844	0.0192999	0.0253694	0.0274266	0.0287924	0.0219646	0.0374295	0.0283598				0.0314283	0.0137579
9.13281	0.0623906	0.0191879	0.0251998	0.0273165	0.0286536	0.0220553	0.0374606	0.0283729				0.0313297	0.0136559
9.14062	0.0622665	0.0190708	0.0250773	0.0272536	0.02858	0.0220976	0.0373622	0.0283689				0.0312596	0.0136328
9.14844	0.0621113	0.0188855	0.0250893	0.0270954	0.0288196	0.022004	0.0374989	0.0283439				0.031231	0.0136246
9.15625	0.0617693	0.018991	0.025112	0.0271097	0.0287183	0.0221223	0.0374246	0.0282988				0.0311933	0.0134858
9.16406	0.061501	0.0190015	0.025164	0.0270262	0.0288239	0.0219249	0.0374661	0.0282781				0.0311482	0.0134178
9.17188	0.0612289	0.0187985	0.0250951	0.0270048	0.0287292	0.021903	0.0373404	0.0283775				0.0310597	0.0133548
9.17969	0.0609088	0.0186804	0.0248378	0.0270908	0.0287338	0.0218375	0.0372489	0.028389				0.0309659	0.01328
9.1875	0.0608144	0.0186007	0.0248925	0.0273053	0.0285059	0.0217169	0.0372891	0.0285955				0.030965	0.0132628
9.19531	0.0608559	0.0187904	0.0247755	0.027358	0.0283281	0.0216501	0.0372257	0.0285082				0.0309365	0.0132662
9.20312	0.0609794	0.0187119	0.0247699	0.0273048	0.0283567	0.0217674	0.0371719	0.0284418				0.030938	0.0133045
9.21094	0.0609115	0.0188429	0.0246573	0.0273839	0.0283039	0.0217485	0.0372523	0.0283821				0.0309353	0.0132803
9.21875	0.0606728	0.0188442	0.024565	0.0273553	0.0283444	0.0218862	0.0372326	0.0282648				0.0308957	0.0131978
9.22656	0.0604633	0.0190025	0.0244092	0.0273846	0.0282376	0.0217232	0.0372006	0.0282846				0.0308382	0.0131357
9.23438	0.0601457	0.0190338	0.0246665	0.0274049	0.0283051	0.0218071	0.0371899	0.0283494				0.0308628	0.0129981
9.24219	0.0600868	0.0188576	0.0244804	0.0274995	0.0282841	0.0220299	0.0371615	0.0283153				0.0308394	0.0129892
9.25	0.0601529	0.0186101	0.0242841	0.027755	0.0281051	0.0219753	0.0371269	0.0282233				0.0307791	0.0130588
9.25781	0.0601359	0.0183391	0.0243412	0.027767	0.0281834	0.0219091	0.0370587	0.0283114				0.0307557	0.0130823
9.26562	0.0600978	0.0185874	0.0241866	0.0277073	0.0281887	0.0217078	0.0372254	0.0284222				0.0307654	0.0130779
9.27344	0.0602829	0.0185388	0.0240149	0.0276921	0.0281837	0.0219054	0.0371209	0.0286044				0.0307929	0.0131258
9.28125	0.0603427	0.0184629	0.0240936	0.0278832	0.0280439	0.0218398	0.0371139	0.0285137				0.0307867	0.0131553
9.28906	0.0602542	0.0187463	0.0238661	0.0279234	0.0280341	0.0218694	0.0369672	0.0284069				0.0307584	0.013095
9.29688	0.060242	0.0186907	0.023962	0.0281266	0.0280059	0.0218681	0.0371098	0.0284735				0.0308098	0.0130941
9.30469	0.0604129	0.0184228	0.0237244	0.0281166	0.0280815	0.0219126	0.0371284	0.0285135				0.0307891	0.0131965
9.3125	0.0604572	0.0184196	0.023756	0.0281412	0.028099	0.0217748	0.0372593	0.0285531				0.0308075	0.0132289
9.32031	0.0604329	0.0183488	0.0237888	0.0282115	0.0280386	0.0218179	0.0370563	0.0283865				0.0307601	0.0132139
9.32812	0.0606276	0.0182256	0.0239184	0.0284014	0.0279796	0.0216747	0.0370072	0.0283876				0.0307778	0.0132906
9.33594	0.0607065	0.0182219	0.0239928	0.0284539	0.0279387	0.0215555	0.0368814	0.0284204				0.0307714	0.0133134
9.34375	0.060796	0.018333	0.0240025	0.0283533	0.0278529	0.0217669	0.0367583	0.0283736				0.0307795	0.0133044
9.35156	0.0609523	0.0183642	0.0240507	0.0284733	0.027956	0.0217473	0.0366724	0.0284452				0.0308327	0.0133355
9.35938	0.0608745	0.0182892	0.0239483	0.028366	0.0279183	0.021871	0.0366736	0.0284381				0.0307974	0.0133201
9.36719	0.0608794	0.0182177	0.0241098	0.0283696	0.0278321	0.0219072	0.0365754	0.0283277				0.0307773	0.0133154
9.375	0.0606054	0.0179514	0.024132	0.0282444	0.0276767	0.021868	0.0365037	0.0284206				0.0306753	0.0132667
9.38281	0.0606347	0.0176933	0.0240342	0.0283871	0.0277792	0.0219422	0.0365139	0.0282773				0.0306577	0.0133091
9.39062	0.0605609	0.0172379	0.0240803	0.0284117	0.027494	0.0218067	0.0363421	0.0283515				0.0305356	0.0133548
9.39844	0.0603563	0.0173324	0.0240146	0.0287701	0.0275195	0.0216973	0.0363682	0.0282442				0.0305378	0.0132865
9.40625	0.0601928	0.0173038	0.0240421	0.0287811	0.0274476	0.0216501	0.0363207	0.028183				0.0304902	0.0132414
9.41406	0.0603103	0.0171511	0.0242715	0.0290939	0.0274038	0.0215949	0.0362066	0.028204				0.0305295	0.0132791
9.42188	0.0604755	0.0169554	0.0242426	0.0291718	0.0275941	0.0215011	0.0361025	0.0281617				0.0305256	0.0133587
9.42969	0.0603716	0.0165963	0.0242122	0.0293123	0.0275814	0.0210924	0.0362827	0.0280954				0.030443	0.0134313
9.4375	0.0602609	0.0165688	0.0242191	0.0292027	0.0276162	0.0209701	0.0363412	0.0282122				0.0304239	0.013413
9.44531	0.060162	0.0166911	0.0241242	0.0293829	0.027712	0.0206725	0.0364932	0.0282818				0.03044	0.0134035
9.45312	0.059967	0.0168418	0.0242503	0.0294647	0.027692	0.0206657	0.0363674	0.0281205				0.0304212	0.0133075
9.46094	0.0600684	0.0169942	0.0242335	0.0295564	0.0276058	0.0203626	0.0365384	0.0281623				0.0304402	0.0133625
9.46875	0.0599056	0.0171374	0.024075	0.0297226	0.027638	0.0203343	0.0367007	0.0283343				0.030481	0.0133085
9.47656	0.0600619	0.0172251	0.0239998	0.0296965	0.0277755	0.0203748	0.0365883	0.0281891				0.0304889	0.0133383
9.48438	0.0602082	0.0173388	0.0242412	0.0296769	0.0277543	0.0203953	0.0366155	0.0281485				0.0305473	0.0133534
9.49219	0.060532	0.0173946	0.0241919	0.029734	0.0278227	0.020394	0.0365709	0.0281569				0.0305997	0.0134463
9.5	0.0604028	0.0174316	0.024003	0.0297387	0.0280403	0.0202371	0.0366451	0.0280987				0.0305746	0.0134303
9.50781	0.0603945	0.0174856	0.0240027	0.0298455	0.0281361	0.0200401	0.0366936	0.027951				0.0305686	0.0134458
9.51562	0.0603765	0.0174372	0.0241967	0.0296773	0.0282278	0.0201568	0.036823	0.027794				0.0305861	0.0134326
9.52344	0.0604781	0.0173209	0.0243435	0.0296195	0.028226	0.0202642	0.0368306	0.0277724				0.0306069	0.0134612
9.53125	0.0603438	0.0171747	0.0243915	0.0293971	0.0281986	0.0202584	0.0368545	0.0274434				0.0305078	0.0134518
9.53906	0.0602251	0.0170504	0.0246078	0.0293731	0.027971	0.0203944	0.0368418	0.0274019				0.0304832	0.01341
9.54688	0.0599709	0.0165465	0.0245959	0.0294076	0.0279218	0.0204642	0.0367566	0.0273235				0.0303734	0.0133938
9.55469	0.0597597	0.0165485	0.0247617	0.029789	0.0280474	0.0201717	0.0365591	0.0272405				0.0303597	0.0133314
9.5625	0.0593002	0.0161045	0.0249545	0.0298518	0.028133	0.020213	0.0367136	0.0271317				0.0303003	0.0132499
9.57031	0.058986	0.0160361	0.0250515	0.029898	0.0283852	0.0201396	0.0366908	0.027006				0.0302742	0.0131618
9.57812	0.05863	0.0159886	0.0250427	0.0300239	0.0286759	0.0201152	0.0366051	0.0268374				0.0302399	0.0130559
9.58594	0.0586616	0.0158034	0.0250821	0.0300482	0.0286444	0.0201353	0.036561	0.0268853				0.0302277	0.013086
9.59375	0.0582792	0.0157699	0.0250488	0.0298662	0.0286051	0.0202668	0.0366126	0.0268357				0.0301605	0.0129667
9.60156	0.0580369	0.0157634	0.0250857	0.0299867	0.0288273	0.0202658	0.0367325	0.0270408				0.0302174	0.0128882
9.60938	0.0578069	0.0155704	0.025004	0.0299148	0.0287534	0.0201826	0.0366585	0.0270074				0.0301123	0.0128593
9.61719	0.0576469	0.0157899	0.0249118	0.0299662	0.0287711	0.0201489	0.036777	0.0271103				0.0301403	0.0127886
9.625	0.0577388	0.0155479	0.0248933	0.0299731	0.028703	0.0200458	0.0367817	0.027227				0.0301138	0.012866
9.63281	0.0579314	0.0156339	0.025097	0.030009	0.0287276	0.0200653	0.0369285	0.027261				0.0302067	0.0129066
9.64062	0.0579888	0.015603	0.0249075	0.0300643	0.0285382	0.0200175	0.0370628	0.0272692				0.0301814	0.0129584
9.64844	0.0581325	0.0155248	0.0249462	0.03014	0.0284888	0.0201034	0.037064	0.0272152				0.0302019	0.013006
9.65625	0.05815	0.0154899	0.0250782	0.0301746	0.0285348	0.0199652	0.037246	0.0272349				0.0302342	0.0130372
9.66406	0.0584076	0.0154907	0.0250078	0.0301263	0.0286158	0.020104	0.0374513	0.027261				0.0303081	0.013118
9.67188	0.0584329	0.0155613	0.0249907	0.0301296	0.0287693	0.0202064	0.037515	0.0272748				0.03036	0.0131057
9.67969	0.0586002	0.0158359	0.0251363	0.0302436	0.02876	0.0200518	0.037582	0.0272809				0.0304363	0.0131267
9.6875	0.0587766	0.0158429	0.0252029	0.0300453	0.0288483	0.0201982	0.0374783	0.0274153				0.030476	0.013146
9.69531	0.0589369	0.0156473	0.0254099	0.0299639	0.0288399	0.0200501	0.0374024	0.0274305				0.0304601	0.0132259
9.70312	0.058879	0.0155538	0.025736	0.0300016	0.028884	0.01994	0.0373543	0.0275411				0.0304862	0.0132102
9.71094	0.0586646	0.0155164	0.0257509	0.0301687	0.0289109	0.0200302	0.0372639	0.0275611				0.0304833	0.0131309
9.71875	0.0589919	0.015375	0.0258409	0.0299956	0.0290683	0.0198353	0.037237	0.0277681				0.030514	0.0132619
9.72656	0.0590181	0.0150319	0.0258333	0.0301645	0.0291233	0.0198741	0.0373205	0.0276784				0.0305055	0.0133295
9.73438	0.0593023	0.0151629	0.0258468	0.03002	0.0291922	0.0198808	0.0373208	0.0275951				0.0305401	0.0133957
9.74219	0.0593596	0.0153136	0.0258807	0.0301279	0.0292215	0.0198381	0.0373501	0.0276446				0.030592	0.0133914
9.75	0.059402	0.0154986	0.0259461	0.0299896	0.0292572	0.0198726	0.0374624	0.0276496				0.0306348	0.0133754
9.75781	0.0594026	0.0156056	0.025955	0.0299262	0.0291944	0.0197805	0.0373799	0.027601				0.0306057	0.0133655
9.76562	0.0595587	0.0158618	0.0260759	0.0299703	0.0293663	0.0198613	0.0372965	0.0275299				0.0306901	0.0133509
9.77344	0.0595254	0.0157466	0.0263497	0.0299399	0.029366	0.0198976	0.0373396	0.0274069				0.0306965	0.0133492
9.78125	0.0597282	0.0156999	0.0262185	0.0299254	0.0295293	0.0200337	0.0373507	0.0272974				0.0307229	0.0134125
9.78906	0.0597661	0.0155287	0.0261771	0.0297865	0.0292814	0.0200075	0.0373799	0.0274128				0.0306675	0.0134592
9.79688	0.0598745	0.0155083	0.0262941	0.029753	0.0294847	0.0200631	0.0373955	0.0273677				0.0307176	0.0134844
9.80469	0.0598726	0.0155882	0.026457	0.0299091	0.0294661	0.0200277	0.0372885	0.0273125				0.0307402	0.0134607
9.8125	0.0599085	0.0155449	0.0264707	0.0297941	0.0294955	0.0203667	0.0372383	0.0273242				0.0307679	0.0134369
9.82031	0.0598541	0.0153974	0.0266331	0.02962	0.0296556	0.0203948	0.0373401	0.0274789				0.0307968	0.0134351
9.82812	0.0596893	0.0154295	0.026523	0.0296586	0.02978	0.0204327	0.0373595	0.0274466				0.0307899	0.0133803
9.83594	0.0597783	0.0154926	0.0265205	0.0296991	0.0297301	0.020716	0.0374124	0.0273925				0.0308427	0.0133723
9.84375	0.0600226	0.0153993	0.0264641	0.0298803	0.029779	0.0205855	0.0373395	0.0273711				0.0308552	0.0134731
9.85156	0.059998	0.0156272	0.0264704	0.029886	0.029808	0.0206379	0.0373547	0.0272653				0.0308809	0.0134269
9.85938	0.0602097	0.0154804	0.0263843	0.0301151	0.0298466	0.0206017	0.03731	0.027397				0.0309181	0.0135137
9.86719	0.0601888	0.0153545	0.0264277	0.030178	0.0299509	0.0206168	0.0374453	0.0274289				0.0309489	0.0135306
9.875	0.0601805	0.0157529	0.0264482	0.0304425	0.0300295	0.0207303	0.0373805	0.0274557				0.0310525	0.0134412
9.88281	0.0600033	0.0160369	0.0265687	0.0306592	0.0298912	0.0206792	0.0374812	0.0274824				0.0311003	0.0133464
9.89062	0.0601055	0.0160736	0.0265332	0.0308589	0.0302165	0.0208155	0.0376784	0.0273482				0.0312037	0.0133729
9.89844	0.0602038	0.015807	0.0264794	0.0307886	0.0304461	0.0210115	0.037786	0.0272848				0.0312259	0.013436
9.90625	0.060361	0.015704	0.0265303	0.0308237	0.0305247	0.0211593	0.0378677	0.0271741				0.0312681	0.0134925
9.91406	0.0604063	0.015683	0.0264322	0.0304974	0.0307319	0.0210853	0.0381173	0.0270808				0.0312543	0.0135453
9.92188	0.0601619	0.0156365	0.0264143	0.0305041	0.0307644	0.0212152	0.0381508	0.0272267				0.0312592	0.0134608
9.92969	0.0603168	0.015653	0.0263689	0.030316	0.0307301	0.0213777	0.0380685	0.0272434				0.0312593	0.0134861
9.9375	0.0603159	0.015533	0.0264056	0.0303428	0.0307691	0.0215693	0.0380235	0.0273943				0.0312942	0.0134739
9.94531	0.0602332	0.0153089	0.0262124	0.0302613	0.0308785	0.021647	0.0379976	0.0273998				0.0312423	0.0134866
9.95312	0.0602971	0.0149722	0.0261998	0.0303998	0.0309683	0.0216883	0.0379767	0.0273939				0.031237	0.013557
9.96094	0.0601714	0.014747	0.0259531	0.0305662	0.0308201	0.0217007	0.0379259	0.0273839				0.0311585	0.0135654
9.96875	0.060183	0.0146617	0.0259397	0.0305194	0.0305286	0.0217912	0.0378692	0.0273362				0.0311036	0.0135751
9.97656	0.0600116	0.0145869	0.0256835	0.0306956	0.0304454	0.0217453	0.0379473	0.0272366				0.031044	0.0135636
9.98438	0.0598119	0.0145088	0.0255544	0.0306225	0.0302665	0.0217926	0.0379571	0.0270901				0.0309505	0.0135271
9.99219	0.059561	0.0143983	0.0254128	0.0305887	0.0299837	0.021923	0.0379916	0.0272027				0.0308827	0.0134661
10	0.0596032	0.0143025	0.0254726	0.0305987	0.0297465	0.0219239	0.0380264	0.0272086				0.0308603	0.0134971
10.0078	0.0596578	0.0141565	0.025448	0.0305483	0.0296286	0.0221412	0.037878	0.0274143				0.0308591	0.0135033
10.0156	0.0597972	0.0142182	0.0253192	0.0307024	0.0296785	0.0219728	0.0379482	0.0273548				0.0308739	0.0135643
10.0234	0.0596698	0.0142968	0.0251979	0.0307569	0.0296565	0.0221006	0.0378514	0.0273836				0.0308642	0.013499
10.0312	0.0598444	0.0144255	0.0252083	0.0310771	0.0298356	0.0220949	0.0379224	0.0274515				0.0309825	0.01353
10.0391	0.0596532	0.0144239	0.0250246	0.0311588	0.0297802	0.0220983	0.0377845	0.0274024				0.0309157	0.0134756
10.0469	0.0598739	0.014501	0.025084	0.0312109	0.0297068	0.0221121	0.037906	0.0271701				0.0309456	0.0135434
10.0547	0.0596722	0.0145192	0.0250248	0.031262	0.0294867	0.0223588	0.037869	0.0271655				0.0309198	0.0134604
10.0625	0.0598861	0.0149549	0.0248922	0.0314501	0.0295277	0.022288	0.0377364	0.0270257				0.0309701	0.0134621
10.0703	0.0600316	0.0150887	0.0248959	0.0316698	0.0294533	0.0224921	0.0376874	0.0270393				0.0310448	0.0134636
10.0781	0.0600217	0.0150454	0.0248327	0.031873	0.02944	0.0224427	0.0378483	0.0270298				0.0310667	0.0134902
10.0859	0.0598564	0.0152242	0.0248784	0.031952	0.0293395	0.0224543	0.0378286	0.0271344				0.0310835	0.0134018
10.0938	0.0600287	0.0151892	0.0249496	0.0321069	0.0293967	0.0223527	0.0378284	0.0271792				0.0311289	0.0134638
10.1016	0.06025	0.0154327	0.0249517	0.0320895	0.0293599	0.0223736	0.0378438	0.0270429				0.031168	0.0134963
10.1094	0.0603678	0.0156803	0.0249636	0.0318874	0.0295472	0.0224483	0.0378009	0.026982				0.0312097	0.0134784
10.1172	0.0603572	0.0155986	0.0249946	0.0319023	0.0295649	0.0225799	0.0377907	0.0268873				0.0312094	0.0134778
10.125	0.0602079	0.015862	0.0248508	0.031916	0.0295918	0.0227748	0.037746	0.0267975				0.0312183	0.0133809
10.1328	0.0602172	0.0160627	0.0248639	0.0318331	0.0297392	0.0226258	0.0377397	0.0267531				0.0312293	0.0133624
10.1406	0.0600685	0.0162119	0.024871	0.0316673	0.0296867	0.0226729	0.0376798	0.0266819				0.0311925	0.0132865
10.1484	0.059935	0.0165459	0.0247162	0.0318416	0.0296562	0.0225731	0.0377563	0.0266764				0.0312126	0.0132188
10.1562	0.0598506	0.0166164	0.0246489	0.0317317	0.0296914	0.0226351	0.0376412	0.0267026				0.0311897	0.0131697
10.1641	0.0596633	0.0167201	0.0247692	0.0318156	0.0297975	0.0223247	0.0375063	0.02673				0.0311658	0.0131042
10.1719	0.0595079	0.0166297	0.0247282	0.0318574	0.0296546	0.0223233	0.037495	0.0268366				0.0311291	0.0130699
10.1797	0.0593782	0.0164829	0.0246499	0.03183	0.0297304	0.0222854	0.037389	0.0268595				0.0310757	0.0130524
10.1875	0.0592837	0.0165227	0.0244646	0.0318188	0.0296484	0.0223068	0.0373711	0.0268253				0.0310302	0.0130294
10.1953	0.0590032	0.016723	0.0241853	0.0320156	0.0297148	0.0224424	0.0374803	0.0268234				0.0310485	0.0129272
10.2031	0.0589231	0.0167481	0.0240014	0.032011	0.029708	0.0226073	0.0375081	0.0269578				0.0310581	0.0128929
10.2109	0.059026	0.0165378	0.0240112	0.0320017	0.0295221	0.0224971	0.0375779	0.0270133				0.0310234	0.012973
10.2188	0.0586947	0.0164132	0.0239553	0.032069	0.0292966	0.0227146	0.0376784	0.0269178				0.0309674	0.0128916
10.2266	0.0586614	0.0166414	0.0239058	0.0320985	0.0292091	0.0227961	0.0375766	0.0269995				0.030986	0.012832
10.2344	0.0584222	0.0165513	0.0237605	0.0322669	0.0292711	0.0227434	0.0376812	0.0269694				0.0309583	0.0127995
10.2422	0.0583335	0.0164399	0.0236863	0.0322849	0.0293149	0.0227807	0.0374955	0.0270195				0.0309194	0.0127763
10.25	0.0584816	0.0165905	0.0236958	0.0323996	0.0294948	0.0229073	0.037472	0.0270882				0.0310162	0.012779
10.2578	0.0583946	0.0168336	0.0237911	0.0326978	0.0294309	0.023072	0.0374969	0.027199				0.0311145	0.0126935
10.2656	0.0583909	0.0165872	0.0236667	0.0326309	0.0293219	0.0231316	0.0376102	0.0270847				0.031053	0.0127512
10.2734	0.0580966	0.016809	0.0235904	0.0326708	0.0293341	0.0231568	0.0375803	0.027115				0.0310441	0.0126264
10.2812	0.0577645	0.0170782	0.023715	0.0328556	0.0292507	0.0232932	0.0377763	0.0270874				0.0311026	0.0124801
10.2891	0.0574529	0.017083	0.02381	0.0328555	0.0295733	0.0232903	0.0378722	0.0270225				0.03112	0.0123808
10.2969	0.057273	0.0172477	0.0234318	0.0329215	0.0295589	0.0231802	0.0379695	0.0268925				0.0310594	0.0123578
10.3047	0.0569839	0.017139	0.0233812	0.0330309	0.0294607	0.0232112	0.0379399	0.0267817				0.0309911	0.0122966
10.3125	0.0569084	0.0171516	0.0231535	0.0333328	0.0293027	0.0230244	0.037991	0.0265796				0.0309305	0.0123341
10.3203	0.0567305	0.0172973	0.0230642	0.0333274	0.0289745	0.0230886	0.0379637	0.0266396				0.0308857	0.0122609
10.3281	0.056651	0.0169921	0.0230371	0.0333191	0.0287437	0.0230677	0.0380668	0.0266986				0.030822	0.0123009
10.3359	0.0563651	0.0169104	0.023077	0.033152	0.028423	0.0230455	0.0380631	0.0267891				0.0307282	0.0122256
10.3438	0.0560507	0.0169519	0.0229158	0.0331761	0.0283063	0.0230765	0.0382318	0.0267576				0.0306833	0.0121568
10.3516	0.0559576	0.0167847	0.0229287	0.0331596	0.0282319	0.02312	0.0384015	0.0267135				0.0306622	0.01217
10.3594	0.0558199	0.0169288	0.0229964	0.0330084	0.0280717	0.0231778	0.0384196	0.0265899				0.0306266	0.0121023
10.3672	0.0557481	0.017006	0.022955	0.0332239	0.0279773	0.023207	0.038361	0.026538				0.030627	0.012076
10.375	0.0558821	0.0168514	0.0228272	0.0332109	0.0278544	0.0231835	0.0382646	0.0265895				0.0305829	0.0121468
10.3828	0.0559052	0.0169335	0.0229132	0.033031	0.0276645	0.023217	0.0381969	0.026787				0.030581	0.0121155
10.3906	0.055596	0.0171792	0.0228886	0.0328903	0.0275666	0.0232793	0.0380761	0.0269129				0.0305486	0.0119636
10.3984	0.0555791	0.0174821	0.0227597	0.033014	0.0273637	0.0230923	0.0380457	0.0269287				0.0305332	0.0119466
10.4062	0.0553158	0.0177583	0.0226113	0.0330429	0.0270729	0.0231684	0.037878	0.0271038				0.0304939	0.0118221
10.4141	0.0551834	0.0178903	0.0225508	0.0330672	0.0270546	0.0233167	0.0378061	0.0271194				0.0304985	0.0117494
10.4219	0.0552024	0.0181221	0.0227276	0.0330216	0.0270752	0.023344	0.0376455	0.0269022				0.0305051	0.0116933
10.4297	0.0550912	0.018227	0.0225883	0.0334695	0.027259	0.0233453	0.0377745	0.0267059				0.0305576	0.0116848
10.4375	0.0548921	0.0182743	0.0225705	0.0335661	0.0271701	0.0233433	0.0378203	0.0266136				0.0305313	0.0116356
10.4453	0.0547787	0.0183875	0.0225886	0.03364	0.027073	0.0232391	0.0378822	0.0265268				0.0305145	0.0116089
10.4531	0.0545976	0.0186866	0.022484	0.0333291	0.0272037	0.0232319	0.0379947	0.0265882				0.0305145	0.011512
10.4609	0.0545875	0.0186352	0.0224324	0.0333072	0.0274978	0.0232322	0.0380184	0.0265606				0.0305339	0.0115128
10.4688	0.0545878	0.0187817	0.0225609	0.0332737	0.0276776	0.0232485	0.038038	0.026528				0.030587	0.0114726
10.4766	0.054435	0.0189942	0.0225198	0.0333333	0.0276036	0.0231724	0.0378211	0.0266419				0.0305652	0.0113862
10.4844	0.0543183	0.0190441	0.022708	0.0334401	0.0276175	0.0231151	0.0378789	0.0266243				0.0305933	0.0113399
10.4922	0.0541368	0.0190164	0.0229593	0.0334999	0.0277212	0.0231759	0.0378749	0.0265625				0.0306184	0.0112604
10.5	0.0540731	0.0190907	0.0229702	0.0334432	0.0276084	0.0234135	0.0377664	0.026534				0.0306124	0.011201
10.5078	0.053812	0.0192967	0.0228505	0.0334068	0.0274316	0.0233251	0.0378789	0.0265741				0.030572	0.0111268
10.5156	0.0535107	0.0195418	0.0227275	0.0333474	0.0271742	0.0232849	0.0378124	0.0266923				0.0305114	0.0110142
10.5234	0.0536838	0.0196707	0.0228045	0.0333119	0.026983	0.0232535	0.0377563	0.0265513				0.0305019	0.0110519
10.5312	0.0536313	0.0195391	0.0228031	0.033268	0.0269078	0.0232341	0.0377075	0.0265384				0.0304537	0.0110546
10.5391	0.0536139	0.0198311	0.0227308	0.0334475	0.0268521	0.0232711	0.0377021	0.0265785				0.0305034	0.0110191
10.5469	0.0535033	0.0202243	0.0227561	0.0336372	0.0268907	0.0232612	0.037705	0.026664				0.0305802	0.010932
10.5547	0.0534058	0.0202309	0.0226481	0.0334934	0.0269954	0.0234026	0.0377586	0.0265894				0.0305655	0.0108979
10.5625	0.0533347	0.020152	0.0225346	0.0335232	0.0269876	0.0234238	0.0377942	0.0266661				0.030552	0.0108981
10.5703	0.0532822	0.0201124	0.0226498	0.0335126	0.0269773	0.0232374	0.037718	0.0268483				0.0305423	0.0108773
10.5781	0.0532796	0.0201749	0.0225623	0.0335745	0.0269063	0.0232607	0.0376926	0.0268713				0.0305403	0.0108772
10.5859	0.0532625	0.0200929	0.0226814	0.0336072	0.0270631	0.0232067	0.037805	0.0267124				0.0305539	0.0108885
10.5938	0.0531381	0.0201244	0.022531	0.0336434	0.0269488	0.0233407	0.0378174	0.0266466				0.0305238	0.0108613
10.6016	0.0529408	0.01998	0.02256	0.0335548	0.0269651	0.0234101	0.0377973	0.0266871				0.0304869	0.0108047
10.6094	0.0528774	0.0197857	0.022517	0.0336977	0.0267945	0.0236141	0.0377699	0.0265939				0.0304563	0.0108149
10.6172	0.0528512	0.0196946	0.0224758	0.0337614	0.026835	0.0234967	0.0377989	0.026679				0.0304491	0.0108344
10.625	0.0530233	0.0195092	0.0224674	0.0338824	0.026614	0.0235191	0.0377968	0.0266276				0.03043	0.010929
10.6328	0.0531675	0.0194345	0.0223544	0.034021	0.0265328	0.0235537	0.0376494	0.0266213				0.0304168	0.0109877
10.6406	0.0530926	0.0192827	0.0222971	0.0340128	0.0267272	0.0236393	0.0375987	0.026639				0.0304112	0.0109702
10.6484	0.0532445	0.0190146	0.0224278	0.0339114	0.0266351	0.0236837	0.0375991	0.0266238				0.0303925	0.0110373
10.6562	0.053413	0.0189698	0.0223698	0.0340247	0.0266163	0.0236553	0.0376416	0.0266072				0.0304122	0.0111131
10.6641	0.0534273	0.0186137	0.0223126	0.0340321	0.026496	0.0237326	0.0376812	0.0265838				0.0303599	0.0111805
10.6719	0.0535632	0.0187966	0.0223963	0.0340524	0.0265238	0.0237199	0.037597	0.0264852				0.0303918	0.0111825
10.6797	0.0536648	0.0188637	0.0222747	0.033978	0.0262893	0.0236779	0.0376287	0.0264475				0.0303531	0.011232
10.6875	0.0537868	0.0187093	0.0225274	0.0339681	0.0261522	0.0236925	0.0376431	0.0264549				0.0303668	0.0112718
10.6953	0.0540168	0.0185854	0.0224779	0.0338059	0.0259745	0.0237492	0.0376644	0.0264062				0.030335	0.0113654
10.7031	0.0540897	0.0186551	0.0226187	0.0337499	0.0259153	0.0236257	0.0375614	0.0264153				0.0303289	0.0113644
10.7109	0.0540278	0.0187446	0.0225779	0.0336248	0.0260248	0.0235871	0.0375326	0.026344				0.0303079	0.0113296
10.7188	0.054194	0.0189319	0.0225607	0.0337867	0.0261651	0.0234049	0.0374711	0.0264602				0.0303718	0.0113577
10.7266	0.054269	0.0190144	0.0225398	0.0338661	0.0263211	0.0234173	0.0374733	0.02638				0.0304101	0.0113688
10.7344	0.0542478	0.0189319	0.022703	0.0337953	0.0262725	0.0233994	0.0373112	0.0264373				0.0303873	0.0113422
10.7422	0.0543287	0.0190364	0.0225516	0.0339084	0.0262155	0.0231934	0.0373498	0.0264546				0.0303798	0.0113951
10.75	0.0542641	0.0189482	0.022499	0.0339416	0.0262985	0.0231739	0.0373496	0.0264993				0.0303718	0.0113902
10.7578	0.0541674	0.0188096	0.0222336	0.0338652	0.0264701	0.023112	0.0374121	0.0262971				0.0302959	0.0114168
10.7656	0.0542075	0.0185425	0.0223171	0.0339329	0.0266368	0.0230171	0.0374299	0.0263447				0.0303036	0.0114622
10.7734	0.0544531	0.0185305	0.0220765	0.0338855	0.0268065	0.0229348	0.0373235	0.0264213				0.030304	0.0115462
10.7812	0.054704	0.0184899	0.0221827	0.0337256	0.0269956	0.0226024	0.0373187	0.0265357				0.0303193	0.0116267
10.7891	0.0549771	0.0182332	0.0221019	0.0337704	0.0268417	0.0225814	0.0371936	0.0266473				0.0302933	0.0117487
10.7969	0.0551604	0.0182217	0.0223663	0.0337375	0.0267929	0.0224748	0.0370063	0.0266963				0.030307	0.0117727
10.8047	0.0551992	0.0183199	0.0225394	0.0334188	0.026669	0.0225149	0.0370054	0.0268099				0.0303096	0.0117375
10.8125	0.0553271	0.018269	0.0227568	0.0333583	0.0266926	0.0224186	0.0369455	0.026932				0.0303375	0.0117594
10.8203	0.0556342	0.0182418	0.0228951	0.0333621	0.026855	0.0224578	0.0369738	0.0269907				0.0304263	0.0118331
10.8281	0.0557448	0.018531	0.0227403	0.0332791	0.0269322	0.0223131	0.0368861	0.0269473				0.0304217	0.0118418
10.8359	0.0558509	0.0184003	0.0227282	0.033283	0.0272447	0.0221938	0.0369873	0.0269295				0.0304522	0.0119021
10.8438	0.0558382	0.0183558	0.0227104	0.0333775	0.0274025	0.0220474	0.0369649	0.0269626				0.0304574	0.0119152
10.8516	0.0559134	0.0183379	0.0225779	0.033396	0.0277185	0.0219097	0.0368082	0.0272209				0.0304853	0.0119342
10.8594	0.0558962	0.0183854	0.0225049	0.0334665	0.0277884	0.0218561	0.0367891	0.0273488				0.0305044	0.0119284
10.8672	0.0559312	0.0184999	0.0225488	0.0332221	0.0280245	0.0217166	0.036931	0.0274644				0.0305423	0.0119237
10.875	0.0557636	0.0183941	0.022482	0.0330541	0.0279392	0.0216805	0.0370362	0.0274669				0.0304771	0.0119036
10.8828	0.0558471	0.0183874	0.0223926	0.0332024	0.0283076	0.0216802	0.0371941	0.0273399				0.0305439	0.0119499
10.8906	0.0561187	0.01834	0.0223075	0.0332661	0.0283385	0.0216972	0.0371865	0.0274164				0.0305839	0.0120432
10.8984	0.0563076	0.0180539	0.0224948	0.0330655	0.0285545	0.0216905	0.0372375	0.0275077				0.030614	0.012114
10.9062	0.056376	0.0181478	0.0226148	0.0330992	0.0289518	0.0215233	0.0372809	0.0275974				0.0306989	0.0121193
10.9141	0.0562477	0.0179349	0.0225353	0.033325	0.0288689	0.021407	0.0374442	0.0275639				0.0306659	0.012155
10.9219	0.0561547	0.0178151	0.0226255	0.0335098	0.0286141	0.0213666	0.0374987	0.0276411				0.0306532	0.0121543
10.9297	0.0561439	0.0179043	0.0227797	0.0334153	0.028535	0.0212579	0.0373834	0.027605				0.0306281	0.012126
10.9375	0.0562756	0.0178452	0.0228523	0.0334535	0.0286734	0.0213478	0.0372213	0.0276841				0.0306691	0.0121403
10.9453	0.0565629	0.0177584	0.022897	0.033587	0.0288921	0.0215135	0.0371323	0.0278513				0.0307743	0.0122048
10.9531	0.0568432	0.0177908	0.0229325	0.0337364	0.0288377	0.0214402	0.0369346	0.0278991				0.0308018	0.0122796
10.9609	0.0570863	0.0177105	0.0230459	0.033789	0.0288547	0.0214266	0.0368985	0.0277714				0.0308229	0.0123599
10.9688	0.0574547	0.0175463	0.0231695	0.033858	0.0288928	0.0214014	0.0368122	0.0279598				0.0308868	0.0124776
10.9766	0.0578567	0.017346	0.0231274	0.0337425	0.0288761	0.0214569	0.0368401	0.0279403				0.0308983	0.0126275
10.9844	0.0579928	0.0172161	0.0230609	0.0336842	0.0291504	0.0215827	0.0369712	0.028048				0.0309633	0.0126791
10.9922	0.0581015	0.0169959	0.0230107	0.0336262	0.0293831	0.0214067	0.0368501	0.02798				0.0309193	0.0127575
11	0.0582964	0.0169575	0.0232037	0.033717	0.0297644	0.0211807	0.0369141	0.0280043				0.0310048	0.0128305
11.0078	0.0584647	0.0167935	0.0231412	0.0336841	0.0299937	0.0211667	0.0368073	0.0279756				0.0310033	0.0129045
11.0156	0.0585187	0.0167834	0.0232684	0.0338238	0.0302126	0.0212719	0.036955	0.0281133				0.0311184	0.0129067
11.0234	0.0585291	0.016456	0.023277	0.0336562	0.0303756	0.0212349	0.0370096	0.0282301				0.0310961	0.0129589
11.0312	0.0586017	0.0165061	0.0234481	0.0336657	0.0306537	0.021182	0.0370741	0.0282459				0.0311722	0.012966
11.0391	0.0585536	0.0162733	0.0236845	0.0333789	0.0307729	0.0213005	0.0370171	0.0283103				0.0311614	0.0129428
11.0469	0.0585264	0.0161118	0.0235939	0.0333541	0.0309947	0.0212534	0.036944	0.0284217				0.03115	0.0129645
11.0547	0.0586147	0.0162006	0.0236451	0.0334555	0.0308898	0.0211892	0.036908	0.028534				0.0311796	0.0129764
11.0625	0.0584054	0.0162282	0.0236755	0.0333775	0.0309348	0.0211919	0.036953	0.0286143				0.0311726	0.0129044
11.0703	0.0580811	0.0160784	0.0237628	0.0332116	0.0309381	0.0215384	0.0370304	0.0286136				0.0311568	0.0127878
11.0781	0.0579677	0.0161929	0.0236802	0.0332241	0.0311442	0.0215121	0.0369706	0.0286186				0.0311638	0.0127401
11.0859	0.0577254	0.0160528	0.0236569	0.0331802	0.0311388	0.0216521	0.036753	0.0287088				0.0311085	0.0126604
11.0938	0.0577006	0.015879	0.023587	0.033232	0.0313272	0.021547	0.036679	0.0287382				0.0310863	0.0126957
11.1016	0.0574011	0.0159608	0.0236354	0.0332194	0.0315151	0.0216331	0.0365892	0.0286476				0.0310752	0.012576
11.1094	0.0572566	0.0161819	0.0236932	0.0334006	0.0316657	0.0214224	0.0365212	0.0285805				0.0310903	0.0125162
11.1172	0.0572188	0.0161314	0.0239045	0.0334275	0.0316754	0.0215738	0.0365446	0.0284615				0.0311172	0.012485
11.125	0.0568711	0.0160137	0.0238849	0.0334324	0.0317999	0.0215363	0.0365734	0.0285439				0.0310819	0.0124079
11.1328	0.0565156	0.015912	0.0242159	0.033552	0.0318599	0.021712	0.0367042	0.0285082				0.0311225	0.0122874
11.1406	0.0564521	0.0159554	0.0242832	0.033504	0.0317082	0.0217714	0.0365682	0.0286396				0.0311102	0.0122339
11.1484	0.0562766	0.0159385	0.024289	0.0337396	0.0318774	0.0218633	0.0364597	0.0287641				0.031151	0.0121724
11.1562	0.0561202	0.0158166	0.0242238	0.0337238	0.0318425	0.0219789	0.0363321	0.0286717				0.0310887	0.0121348
11.1641	0.0561256	0.0160233	0.0240433	0.0339542	0.0320503	0.0221818	0.0363835	0.028518				0.03116	0.0121098
11.1719	0.0558796	0.0160565	0.0240804	0.0338116	0.0318876	0.0223178	0.0363119	0.0284042				0.0310937	0.0120068
11.1797	0.0558654	0.0159731	0.0240453	0.0340922	0.0320862	0.022439	0.0364291	0.0283487				0.0311599	0.0120285
11.1875	0.0558538	0.0158498	0.024019	0.034181	0.0322513	0.0225965	0.0362683	0.0283374				0.0311696	0.0120291
11.1953	0.0555212	0.0159277	0.0240585	0.0342306	0.0323187	0.0225793	0.0363645	0.0284296				0.0311788	0.0119215
11.2031	0.0554678	0.0158037	0.0240739	0.0341206	0.032226	0.0228135	0.0364044	0.0284383				0.0311685	0.0119006
11.2109	0.0554627	0.015661	0.0238988	0.0340915	0.0322416	0.0228239	0.0364743	0.0284256				0.0311349	0.0119435
11.2188	0.055442	0.0156414	0.0240522	0.0340688	0.0321826	0.0229406	0.0364842	0.028414				0.0311532	0.0119159
11.2266	0.0552421	0.015206	0.023964	0.0338951	0.0321064	0.0229711	0.0366186	0.0285894				0.0310741	0.0119406
11.2344	0.0552525	0.0151639	0.0239253	0.033925	0.0321188	0.0230826	0.0367923	0.0285902				0.0311063	0.0119569
11.2422	0.0550876	0.0150809	0.0240162	0.0334994	0.0320178	0.0232772	0.036948	0.0286041				0.0310664	0.0118949
11.25	0.0552443	0.0151577	0.024213	0.0336148	0.0319762	0.0231566	0.0371567	0.0286783				0.0311497	0.0119358
11.2578	0.0553724	0.014948	0.0243	0.0334649	0.0318713	0.0232672	0.0369954	0.0289293				0.0311436	0.0119718
11.2656	0.055427	0.015101	0.0243314	0.0333263	0.0318841	0.0234714	0.0370291	0.0289669				0.0311921	0.0119343
11.2734	0.0554231	0.0150127	0.0244184	0.0333097	0.0315669	0.0237358	0.0370303	0.0290429				0.0311925	0.0119147
11.2812	0.0551799	0.014971	0.0241554	0.0334241	0.031563	0.0238911	0.0370331	0.0290917				0.0311637	0.0118623
11.2891	0.0552111	0.0151454	0.0241174	0.0334917	0.0316201	0.024047	0.0371727	0.0291473				0.0312441	0.0118377
11.2969	0.0553127	0.0150716	0.023985	0.0336591	0.0316573	0.0241518	0.0372555	0.0291647				0.0312822	0.0118942
11.3047	0.0555038	0.015267	0.0238651	0.0337813	0.0319285	0.0242565	0.0372961	0.0293669				0.0314081	0.0119159
11.3125	0.0554325	0.0155088	0.0237288	0.0337048	0.0318724	0.0244293	0.0374547	0.0292692				0.031425	0.0118578
11.3203	0.0552519	0.0154846	0.0235428	0.0339169	0.0318474	0.0245715	0.037412	0.0291773				0.0314006	0.0118213
11.3281	0.0552109	0.0153939	0.0236003	0.033841	0.0319059	0.0247822	0.0374704	0.029188				0.0314241	0.0118064
11.3359	0.0552892	0.0155987	0.023872	0.0336897	0.031793	0.0249635	0.037436	0.0292374				0.0314849	0.0117408
11.3438	0.0553356	0.0154472	0.0237118	0.0336459	0.0317762	0.0252063	0.0373654	0.0291329				0.0314527	0.0117763
11.3516	0.05539	0.0154691	0.0237973	0.0336092	0.031508	0.0254338	0.0374251	0.0287968				0.0314287	0.0117757
11.3594	0.0556953	0.015286	0.0235793	0.0335995	0.0314272	0.0255438	0.0374763	0.028597				0.0314006	0.0119224
11.3672	0.0559429	0.0152379	0.0235559	0.0334355	0.0314675	0.0255075	0.0375034	0.0285494				0.0314	0.012008
11.375	0.0561445	0.0152989	0.0236352	0.0335381	0.0318798	0.0255869	0.0376325	0.0286003				0.0315395	0.0120532
11.3828	0.0563548	0.0149583	0.0237478	0.0334842	0.0322535	0.025466	0.0375168	0.0286971				0.0315598	0.012168
11.3906	0.0562494	0.0147899	0.0237041	0.0332661	0.0323822	0.0255715	0.0374708	0.0286909				0.0315156	0.0121604
11.3984	0.0562742	0.0149231	0.023567	0.0333325	0.032304	0.0257223	0.0374922	0.0285046				0.031515	0.0121523
11.4062	0.0564885	0.0146847	0.0234158	0.0330917	0.0321872	0.0258582	0.0374929	0.0284334				0.0314566	0.012263
11.4141	0.0568384	0.0147835	0.0234632	0.0328367	0.0320797	0.0259792	0.0373497	0.0284209				0.0314689	0.0123193
11.4219	0.0571231	0.0147779	0.0232911	0.0325718	0.0321077	0.0260896	0.0372408	0.0284665				0.0314586	0.012401
11.4297	0.0573537	0.0147208	0.0233028	0.0323926	0.0320888	0.0262883	0.0372492	0.028513				0.0314886	0.0124638
11.4375	0.0573907	0.0147216	0.0231992	0.0322802	0.0318955	0.0263129	0.0371931	0.0284139				0.0314259	0.0124803
11.4453	0.0575302	0.0145908	0.0232902	0.0321596	0.0316662	0.0263015	0.0372869	0.0283517				0.0313971	0.0125453
11.4531	0.0575658	0.0145939	0.0236079	0.032044	0.0316907	0.026469	0.0374292	0.0283866				0.0314734	0.0125244
11.4609	0.0576714	0.0147693	0.0235921	0.0318379	0.0316845	0.0265918	0.0374971	0.0284467				0.0315113	0.0125181
11.4688	0.057778	0.0147615	0.0233842	0.0316407	0.0318042	0.0267249	0.0376345	0.0283011				0.0315036	0.0125775
11.4766	0.0579754	0.0150115	0.0234948	0.031503	0.0318677	0.0268031	0.0377766	0.0283386				0.0315963	0.0125835
11.4844	0.058139	0.0149918	0.0235962	0.0313907	0.0318003	0.0269223	0.0377288	0.0283				0.0316087	0.0126188
11.4922	0.0582242	0.0151604	0.0231982	0.0313768	0.0315918	0.0271403	0.0377963	0.0283594				0.0316059	0.0126408
11.5	0.0580979	0.0149909	0.0231017	0.0315756	0.0314279	0.0272761	0.0378512	0.0282828				0.0315755	0.0126436
11.5078	0.0581316	0.0151181	0.023235	0.0316949	0.0312689	0.0273358	0.0377589	0.02818				0.0315904	0.0126122
11.5156	0.0583228	0.0149288	0.0233208	0.0317039	0.0313601	0.0273591	0.0377219	0.0279985				0.0315895	0.0127003
11.5234	0.0579875	0.0148721	0.0232177	0.0321309	0.0313039	0.0273991	0.0376809	0.028072				0.031583	0.0126142
11.5312	0.0579608	0.0147563	0.0230525	0.0322923	0.0311588	0.0273213	0.0376638	0.0280521				0.0315322	0.0126489
11.5391	0.0580394	0.0147642	0.0229086	0.0324156	0.031105	0.0271453	0.0376759	0.0280797				0.0315167	0.0126944
11.5469	0.058351	0.0144736	0.0228658	0.0324585	0.0311479	0.0273083	0.037817	0.0278514				0.0315342	0.0128577
11.5547	0.0585437	0.014204	0.0229703	0.0323413	0.0313233	0.0272884	0.0378788	0.0278255				0.0315469	0.012961
11.5625	0.0589773	0.0141872	0.0228	0.0324301	0.0314345	0.0272138	0.0377987	0.0277737				0.0315769	0.0131104
11.5703	0.0594311	0.0141775	0.0227467	0.0325009	0.0315991	0.0269961	0.0377216	0.0277588				0.0316165	0.0132597
11.5781	0.0598397	0.0139142	0.0225291	0.0324356	0.0314453	0.0269012	0.0377543	0.0277409				0.03157	0.0134595
11.5859	0.0602035	0.0139569	0.0225027	0.0323719	0.0313902	0.0268493	0.0378959	0.0279413				0.031639	0.0135669
11.5938	0.060496	0.0141577	0.0223172	0.0322438	0.0313586	0.0268369	0.0378738	0.0280193				0.0316629	0.0136313
11.6016	0.060987	0.0141619	0.0223505	0.0322468	0.0312094	0.026733	0.0379858	0.0280635				0.0317172	0.0137875
11.6094	0.061249	0.0139943	0.0224158	0.0321849	0.0311405	0.0267622	0.0381517	0.028326				0.0317781	0.013891
11.6172	0.0615368	0.0142438	0.0224688	0.0322606	0.0312116	0.0268006	0.0382379	0.028403				0.0318954	0.0139286
11.625	0.0618683	0.0143577	0.0223763	0.0321875	0.0312093	0.0268366	0.0380349	0.0283615				0.031904	0.0140045
11.6328	0.062211	0.0145425	0.0223603	0.0320493	0.0311049	0.0267411	0.0379051	0.028395				0.0319136	0.0140746
11.6406	0.0624992	0.0145811	0.0224114	0.0321214	0.031285	0.0266264	0.0380197	0.0284049				0.0319936	0.0141629
11.6484	0.0628592	0.0145691	0.0226207	0.0320718	0.0312125	0.0264096	0.0381786	0.0283277				0.0320312	0.014281
11.6562	0.0630955	0.014393	0.0227441	0.0318941	0.0311904	0.0263542	0.0382741	0.0285616				0.0320634	0.0143741
11.6641	0.0633048	0.0145505	0.0229362	0.0317121	0.030922	0.0261417	0.0382825	0.0285693				0.0320524	0.0144094
11.6719	0.0636502	0.0142557	0.0228411	0.0317942	0.0310493	0.0262458	0.0384049	0.0287718				0.0321266	0.0145693
11.6797	0.0637285	0.0142403	0.02294	0.0316013	0.0309754	0.0262475	0.0384099	0.0287939				0.0321171	0.0145884
11.6875	0.0637884	0.0142477	0.0229986	0.0314354	0.0308377	0.0263061	0.0385613	0.0288974				0.0321341	0.0146057
11.6953	0.0641205	0.0140072	0.0230078	0.0314344	0.0309084	0.0262844	0.0383287	0.0287849				0.0321095	0.0147396
11.7031	0.0641516	0.0141128	0.0229885	0.0313846	0.0309952	0.0262407	0.0384619	0.02866				0.0321244	0.0147466
11.7109	0.0641528	0.0142063	0.0230847	0.0314966	0.0308472	0.0261466	0.0384558	0.02865				0.03213	0.0147286
11.7188	0.0639972	0.0142845	0.0230739	0.0312365	0.0308185	0.0260909	0.038335	0.0285679				0.0320506	0.0146683
11.7266	0.0640392	0.014472	0.0230731	0.0311494	0.0308315	0.0260333	0.0381553	0.028518				0.032034	0.014644
11.7344	0.0641769	0.0146998	0.0232636	0.0311218	0.0309286	0.0260465	0.0381961	0.0285058				0.0321174	0.0146328
11.7422	0.0642152	0.0146825	0.0231089	0.0314123	0.0308735	0.0259433	0.0380785	0.0284786				0.0320991	0.0146596
11.75	0.0644483	0.0145281	0.0232231	0.0312472	0.0309417	0.0260646	0.0379348	0.0283327				0.0320901	0.0147392
11.7578	0.0646226	0.0146885	0.0231281	0.0313275	0.0309237	0.0260369	0.0379499	0.0281891				0.0321083	0.0147824
11.7656	0.0646085	0.0149811	0.0231512	0.0315715	0.0307673	0.0259434	0.0378868	0.0280207				0.0321163	0.0147359
11.7734	0.0645441	0.0150611	0.023101	0.0315103	0.0308536	0.0257713	0.037748	0.027932				0.0320652	0.0147122
11.7812	0.0648707	0.0149512	0.0230939	0.0314731	0.0306688	0.0255584	0.037651	0.0278039				0.0320089	0.0148495
11.7891	0.0647729	0.0148565	0.0231829	0.0314824	0.0305222	0.0255902	0.0375235	0.0278303				0.0319701	0.0148186
11.7969	0.0646978	0.0148085	0.023195	0.0315069	0.0304193	0.0254871	0.0375749	0.0277546				0.0319305	0.0148153
11.8047	0.0647261	0.0147742	0.0233303	0.0314106	0.0304479	0.0254181	0.0374976	0.0276787				0.0319104	0.0148218
11.8125	0.0648023	0.0144596	0.0232589	0.0315893	0.0304954	0.025132	0.0373719	0.0276978				0.0318509	0.0149133
11.8203	0.064896	0.0146135	0.0233517	0.0313843	0.0303757	0.0250688	0.0373834	0.027694				0.0318459	0.014917
11.8281	0.0649335	0.0147409	0.0233141	0.0312619	0.0303028	0.0249373	0.0373015	0.0277795				0.0318214	0.0149136
11.8359	0.0651318	0.0148478	0.0234023	0.0313081	0.0303175	0.0249464	0.037185	0.0277717				0.0318638	0.0149452
11.8438	0.0652307	0.0149599	0.0234698	0.0311906	0.0301281	0.024699	0.0374133	0.0278658				0.0318696	0.0149816
11.8516	0.0651715	0.015104	0.0238119	0.0308929	0.030188	0.0246813	0.037617	0.0280422				0.0319386	0.0149194
11.8594	0.0649232	0.0150877	0.0239695	0.0306647	0.0303541	0.0244778	0.03755	0.0282342				0.0319076	0.0148345
11.8672	0.0649005	0.015105	0.024089	0.0306747	0.0304056	0.0245812	0.0374427	0.0282402				0.0319299	0.0148012
11.875	0.0646381	0.0151087	0.0239747	0.0306493	0.0302464	0.0245349	0.0371868	0.0282359				0.0318219	0.0147184
11.8828	0.0644302	0.0153876	0.0238818	0.0306147	0.0298174	0.0246547	0.0372902	0.0281046				0.0317726	0.0146237
11.8906	0.0643547	0.0153113	0.0240052	0.0306202	0.0296086	0.024486	0.0372303	0.0281293				0.0317182	0.0146143
11.8984	0.0642809	0.0151246	0.0240049	0.0308231	0.0297198	0.0245397	0.0371332	0.0283246				0.0317439	0.014601
11.9062	0.0641099	0.0150336	0.0240902	0.0308881	0.0296837	0.0244369	0.0370795	0.0282838				0.0317007	0.014561
11.9141	0.0639898	0.0151324	0.024108	0.0311606	0.0297783	0.02426	0.0371182	0.0282407				0.0317235	0.014518
11.9219	0.0637369	0.0151535	0.0241524	0.0312939	0.0299924	0.0242931	0.0372096	0.0282659				0.0317622	0.014428
11.9297	0.0635048	0.0151971	0.0238768	0.0312976	0.0299996	0.0241093	0.0373528	0.0283482				0.0317108	0.0143873
11.9375	0.0634204	0.0149186	0.0239862	0.0312347	0.0302401	0.0240732	0.0374193	0.0284457				0.0317173	0.014398
11.9453	0.0632282	0.0150481	0.0237473	0.0312802	0.0303785	0.0238205	0.0374775	0.0283632				0.0316679	0.014358
11.9531	0.0632566	0.0147412	0.023542	0.03129	0.0304365	0.0236314	0.0373754	0.0283815				0.0315818	0.0144417
11.9609	0.0629952	0.0147494	0.0233314	0.0314105	0.0304587	0.0234869	0.0373248	0.0284356				0.0315241	0.0143819
11.9688	0.0628497	0.0148617	0.023432	0.0316012	0.0303297	0.023279	0.0372477	0.0285146				0.0315145	0.014321
11.9766	0.0624868	0.0146649	0.0232508	0.0316854	0.0304957	0.0232719	0.0371496	0.0285486				0.0314442	0.0142478
11.9844	0.06243	0.0148273	0.0231925	0.0318242	0.0306618	0.0231241	0.037162	0.0284873				0.0314637	0.0142214
11.9922	0.0625279	0.0149448	0.0232417	0.0319641	0.0307741	0.0230044	0.0371322	0.0283809				0.0314963	0.0142396
12	0.0626909	0.0150272	0.0231343	0.0318152	0.0308963	0.0227436	0.0372195	0.0284338				0.0314951	0.0143102
12.0078	0.0625739	0.01486	0.0229685	0.0317096	0.0309985	0.0225805	0.0373414	0.028688				0.0314651	0.0143285
12.0156	0.0626966	0.0149212	0.0227924	0.0313774	0.0308844	0.0223714	0.0373359	0.0286347				0.0313768	0.0143913
12.0234	0.0628109	0.01503	0.0227566	0.0308489	0.0309873	0.0222887	0.0373881	0.0286433				0.0313442	0.0144235
12.0312	0.062797	0.0151706	0.0228389	0.0307139	0.030908	0.0222284	0.0374358	0.0286212				0.0313392	0.0143995
12.0391	0.062836	0.0150456	0.0229304	0.0305755	0.0311359	0.0222539	0.0374125	0.0286497				0.0313549	0.0144198
12.0469	0.0628446	0.0154241	0.0229023	0.0303261	0.0309061	0.0219342	0.0373481	0.0287434				0.0313036	0.0143903
12.0547	0.0629159	0.0157545	0.0230623	0.0300786	0.0307728	0.0219133	0.0371157	0.0287264				0.0312924	0.0143398
12.0625	0.0628827	0.0158855	0.0229758	0.0299247	0.0306116	0.0218866	0.0371702	0.0286068				0.031243	0.0143279
12.0703	0.0627906	0.0159552	0.0231794	0.0298309	0.0303518	0.022002	0.0371362	0.0287204				0.0312458	0.0142592
12.0781	0.0624896	0.0163194	0.023163	0.0298439	0.0300516	0.0221933	0.0371765	0.0288343				0.0312589	0.0140947
12.0859	0.0625133	0.0165392	0.0233546	0.0298455	0.0298047	0.0221689	0.037224	0.0287129				0.0312704	0.0140651
12.0938	0.0623844	0.0163152	0.0234455	0.0298441	0.0296242	0.0223215	0.0372238	0.0286061				0.0312206	0.0140424
12.1016	0.0624187	0.0161793	0.0235667	0.0297337	0.0294288	0.0224506	0.0372784	0.0287455				0.0312252	0.0140576
12.1094	0.0622879	0.0160506	0.0231978	0.0296458	0.0291975	0.0224179	0.0372268	0.0286602				0.0310856	0.0140723
12.1172	0.0622471	0.0160854	0.023156	0.0295911	0.0290908	0.0221305	0.0370805	0.0286793				0.0310076	0.0140764
12.125	0.0621471	0.0159438	0.0231742	0.0297504	0.0289394	0.0219697	0.0371857	0.0286738				0.030973	0.0140869
12.1328	0.0622133	0.0158783	0.0230494	0.0298714	0.0288454	0.0217256	0.0373996	0.0286523				0.0309544	0.014165
12.1406	0.062019	0.015919	0.0229434	0.0299212	0.0286858	0.0217614	0.0373512	0.0285975				0.0308998	0.0141038
12.1484	0.0618613	0.0159472	0.0226873	0.0298892	0.0286075	0.0217527	0.0373114	0.0284926				0.0308187	0.0140735
12.1562	0.0616115	0.0162663	0.0225941	0.0299379	0.0284889	0.0217496	0.0371731	0.028401				0.0307778	0.0139503
12.1641	0.0617175	0.0162769	0.0225639	0.0300631	0.0286178	0.0217346	0.0371749	0.0283698				0.0308148	0.013983
12.1719	0.061776	0.0164137	0.0228012	0.0299405	0.0283121	0.021533	0.0369862	0.0282421				0.0307506	0.0139799
12.1797	0.0619629	0.0163358	0.0226213	0.030072	0.0282432	0.0214543	0.0369714	0.0283358				0.0307496	0.0140701
12.1875	0.0617104	0.0163561	0.0226668	0.0299779	0.0281438	0.0213385	0.0368726	0.0283244				0.0306738	0.0139916
12.1953	0.0617092	0.0163273	0.0226399	0.0300084	0.0281648	0.0213208	0.0371267	0.0282413				0.0306923	0.014017
12.2031	0.0616037	0.0162479	0.0225135	0.0301104	0.0284515	0.0212823	0.03705	0.0283523				0.0307014	0.0139941
12.2109	0.0617695	0.0162021	0.0221241	0.0299279	0.0286821	0.0212698	0.0371224	0.0283915				0.0306862	0.0140876
12.2188	0.0618009	0.0161594	0.0220229	0.0301476	0.0289259	0.0213686	0.0372538	0.02843				0.0307636	0.0141047
12.2266	0.0620853	0.0160676	0.0219491	0.0302352	0.0288273	0.0213309	0.0373445	0.0283631				0.0307754	0.0142267
12.2344	0.0620542	0.0159012	0.0218328	0.0302889	0.0286567	0.0212773	0.0371869	0.0282832				0.0306852	0.0142517
12.2422	0.0621197	0.0158297	0.0217496	0.0300193	0.0285581	0.0211387	0.0371521	0.0282902				0.0306071	0.0143042
12.25	0.0618561	0.0158214	0.0216332	0.0301135	0.028383	0.0209097	0.037063	0.0283341				0.0305142	0.0142511
12.2578	0.0615552	0.0156901	0.021571	0.0298914	0.0281924	0.0206192	0.0369684	0.0284725				0.03037	0.0142058
12.2656	0.0614979	0.0155283	0.0216124	0.0296842	0.0282428	0.0202796	0.0369585	0.0285932				0.0302996	0.014239
12.2734	0.0615901	0.015515	0.0216402	0.0294954	0.0280837	0.0201554	0.0369579	0.0286424				0.03026	0.0142838
12.2812	0.0614899	0.0156763	0.0217382	0.0294023	0.0281597	0.0202571	0.0369278	0.0286488				0.0302875	0.014207
12.2891	0.0614956	0.0159184	0.0216264	0.0291488	0.0280576	0.0202137	0.036801	0.0287045				0.0302458	0.014183
12.2969	0.0615581	0.0160369	0.0215607	0.0290282	0.0281105	0.0200824	0.036745	0.0287931				0.0302394	0.0141999
12.3047	0.0613578	0.0158455	0.0213693	0.0289492	0.0277674	0.0200072	0.0367317	0.0288297				0.0301072	0.014196
12.3125	0.0614088	0.0158896	0.0214573	0.0287508	0.0278013	0.020223	0.0366853	0.0288767				0.0301366	0.0141743
12.3203	0.0613946	0.0157452	0.021658	0.0287667	0.0278034	0.0201325	0.0366957	0.0290463				0.0301553	0.0141808
12.3281	0.0614126	0.0157887	0.0214706	0.028919	0.027711	0.0200306	0.0367236	0.0289251				0.0301227	0.0142102
12.3359	0.0610798	0.015612	0.0211168	0.0290029	0.027866	0.0199663	0.0368607	0.0288817				0.0300483	0.0141744
12.3438	0.0609552	0.0157699	0.021165	0.0290947	0.0280704	0.0200497	0.0366098	0.0288928				0.0300759	0.0140773
12.3516	0.0610554	0.0156907	0.0209999	0.0292932	0.0281603	0.0199267	0.0363163	0.0288972				0.0300425	0.0141252
12.3594	0.0610967	0.0157533	0.0207973	0.0293006	0.028114	0.0199234	0.0362995	0.028916				0.0300251	0.0141477
12.3672	0.0611098	0.0158226	0.0208923	0.0294348	0.0279401	0.0199296	0.0362477	0.0289794				0.0300445	0.014131
12.375	0.0611265	0.0157319	0.0208768	0.0296013	0.0278211	0.0200142	0.0363022	0.0290744				0.0300686	0.0141463
12.3828	0.0612926	0.0154448	0.0210277	0.0297453	0.0278688	0.0199613	0.0362622	0.0290975				0.0300875	0.0142274
12.3906	0.0613792	0.0156395	0.0209233	0.0297802	0.0276378	0.0198421	0.0362836	0.0290975				0.0300729	0.0142545
12.3984	0.0615014	0.015657	0.0209562	0.0295815	0.0273567	0.0195362	0.0364282	0.0290066				0.030003	0.0143368
12.4062	0.0615147	0.0157677	0.020889	0.0294278	0.027383	0.0195404	0.0364476	0.0291111				0.0300102	0.0143312
12.4141	0.0615126	0.0155595	0.0209007	0.0294779	0.0273026	0.019606	0.0364602	0.0292386				0.0300073	0.014354
12.4219	0.0614079	0.0154656	0.0209927	0.0292435	0.0270843	0.0195824	0.036457	0.0293821				0.0299519	0.0143352
12.4297	0.0613507	0.0154576	0.0210193	0.029158	0.0270702	0.0195383	0.0362584	0.0293378				0.0298988	0.0143092
12.4375	0.061404	0.0159814	0.0207816	0.0291823	0.0269976	0.019559	0.036238	0.0295027				0.0299558	0.0142706
12.4453	0.0612116	0.0160231	0.0207476	0.0291303	0.0268097	0.0195521	0.0361385	0.0294171				0.0298788	0.0142083
12.4531	0.061047	0.0162282	0.0209226	0.0290563	0.0266592	0.0196222	0.036149	0.0293308				0.0298769	0.0141111
12.4609	0.0611286	0.0162494	0.0210073	0.0291365	0.0264374	0.0194059	0.0359959	0.0291651				0.0298158	0.0141471
12.4688	0.0609908	0.0161682	0.0211926	0.029038	0.0265946	0.0193675	0.0359943	0.029119				0.0298081	0.0140982
12.4766	0.0611042	0.0161454	0.0213246	0.0289349	0.0262929	0.0192651	0.0360844	0.0290086				0.02977	0.0141541
12.4844	0.0610488	0.0160914	0.0213211	0.0289721	0.0262034	0.0192701	0.0359562	0.0289643				0.0297284	0.0141389
12.4922	0.0608639	0.015977	0.021427	0.0287691	0.0260137	0.0191835	0.0359401	0.0290952				0.0296587	0.0141031
12.5	0.060916	0.0161031	0.0218529	0.0288701	0.0258556	0.0193909	0.0359443	0.0289755				0.0297385	0.0140516
12.5078	0.0609227	0.0162055	0.0220215	0.0289274	0.0258229	0.0194401	0.0359718	0.0288808				0.0297741	0.0140243
12.5156	0.0609048	0.0160961	0.0221077	0.0293054	0.0258937	0.01941	0.03595	0.0288037				0.0298089	0.0140242
12.5234	0.0608047	0.0161857	0.0222759	0.029436	0.0257603	0.0193709	0.0358866	0.0287906				0.0298138	0.0139721
12.5312	0.0610005	0.0162058	0.0221711	0.0293332	0.0255864	0.0193377	0.0360167	0.0288492				0.0298126	0.0140583
12.5391	0.0610924	0.0162886	0.0219795	0.0293485	0.025313	0.0194063	0.0361197	0.028939				0.0298109	0.0141015
12.5469	0.0610885	0.0161818	0.021903	0.0292665	0.0252909	0.0194125	0.0361303	0.0288607				0.0297668	0.0141232
12.5547	0.060835	0.0160886	0.0218867	0.0294026	0.0251676	0.0194031	0.0362587	0.0290695				0.029764	0.0140699
12.5625	0.0607216	0.0160175	0.0219144	0.0294577	0.0252183	0.0195271	0.036224	0.0290863				0.0297708	0.0140239
12.5703	0.0606743	0.0160507	0.0217877	0.0292135	0.0252055	0.0195165	0.0362697	0.0289899				0.0297135	0.014021
12.5781	0.0606975	0.0157414	0.0218714	0.0292421	0.0253918	0.0192608	0.0362374	0.0288793				0.0296652	0.014082
12.5859	0.0606033	0.0156204	0.0217941	0.0291022	0.0255497	0.0192037	0.0361198	0.0287721				0.0295957	0.0140687
12.5938	0.0604151	0.0156181	0.0217396	0.0289766	0.0254892	0.0189868	0.0360972	0.028622				0.0294931	0.01404
12.6016	0.0603369	0.015694	0.021661	0.0289601	0.02561	0.0188549	0.0359073	0.0284388				0.0294329	0.0140095
12.6094	0.0604461	0.0159104	0.0216421	0.0289302	0.0258164	0.018857	0.0359033	0.0284812				0.0294983	0.0140066
12.6172	0.0603563	0.0159153	0.0216083	0.0288856	0.0259153	0.0189555	0.0361427	0.0284532				0.029529	0.0139825
12.625	0.0602703	0.0160456	0.0215542	0.0288107	0.0260159	0.0190621	0.0361582	0.0285134				0.0295538	0.0139274
12.6328	0.0603011	0.0158779	0.0216437	0.0288794	0.0260092	0.0191182	0.0360742	0.0284205				0.0295405	0.0139423
12.6406	0.0603854	0.0156366	0.0217993	0.0287191	0.0260318	0.0190719	0.0360579	0.0284472				0.0295186	0.0139944
12.6484	0.0601891	0.015669	0.0219743	0.0286647	0.0261236	0.0191001	0.0361504	0.0283697				0.0295301	0.0139156
12.6562	0.0601349	0.015344	0.0220385	0.0287387	0.0262146	0.0190626	0.0361518	0.028437				0.0295153	0.0139399
12.6641	0.0600442	0.01523	0.0219264	0.028692	0.0261443	0.0189642	0.0361909	0.0282832				0.0294344	0.0139544
12.6719	0.0596855	0.0151092	0.0219015	0.0286585	0.0264844	0.0191178	0.03629	0.0283375				0.029448	0.013841
12.6797	0.0595034	0.0153043	0.0219665	0.0287546	0.0264831	0.0190398	0.0364172	0.0281208				0.0294487	0.0137699
12.6875	0.0596688	0.0152827	0.0217608	0.0288128	0.0264468	0.0191792	0.0364886	0.0280021				0.0294552	0.0138335
12.6953	0.0596006	0.0154674	0.0216512	0.0287662	0.0262352	0.0189222	0.0363711	0.0280021				0.029377	0.0138202
12.7031	0.0597698	0.0154914	0.0218317	0.0287783	0.0258819	0.0188933	0.0364225	0.0277937				0.0293578	0.0138775
12.7109	0.0597571	0.015397	0.0217883	0.0288352	0.025658	0.0188534	0.0362235	0.0277151				0.0292784	0.0138894
12.7188	0.0601785	0.0154566	0.0220162	0.0288861	0.025328	0.0188632	0.0363725	0.0277683				0.0293587	0.0140173
12.7266	0.0600457	0.0157189	0.0218605	0.0288969	0.0251866	0.0188254	0.0363187	0.0277344				0.0293234	0.0139571
12.7344	0.0602406	0.0157352	0.0219771	0.0288245	0.0253768	0.0188766	0.0364224	0.0277606				0.0294017	0.0140012
12.7422	0.0600536	0.0160357	0.0219512	0.028814	0.025354	0.018959	0.0364314	0.0277874				0.0294233	0.013895
12.75	0.0601749	0.0159824	0.0222863	0.0288049	0.0252697	0.0190839	0.0365588	0.0277688				0.0294912	0.0139151
12.7578	0.0602027	0.0161428	0.0222309	0.0288892	0.0253539	0.019286	0.0367096	0.027656				0.0295589	0.0138932
12.7656	0.0602095	0.0161905	0.0223014	0.0290789	0.0255225	0.0194193	0.0367056	0.0273669				0.0295993	0.0138669
12.7734	0.0600075	0.0161926	0.0222491	0.0290375	0.0256749	0.0194396	0.0368374	0.0272971				0.029592	0.0138102
12.7812	0.0601164	0.0162074	0.0221559	0.0290954	0.0256771	0.0194202	0.0369616	0.0271675				0.0296002	0.0138637
12.7891	0.0598542	0.0163883	0.0221789	0.0292475	0.0255452	0.0193511	0.0370358	0.0270982				0.0295874	0.0137742
12.7969	0.0598957	0.0163886	0.0222086	0.0294157	0.0255806	0.0193483	0.0370979	0.0270135				0.0296186	0.0137902
12.8047	0.0598184	0.0166773	0.0222327	0.0294692	0.0256798	0.0193827	0.0371036	0.0270831				0.0296809	0.0137154
12.8125	0.0594219	0.016713	0.0221841	0.0296902	0.0255306	0.0192019	0.0371538	0.0269638				0.0296074	0.0136231
12.8203	0.0592084	0.0168499	0.0220779	0.0296522	0.0255254	0.0191975	0.0371217	0.0267422				0.0295469	0.0135507
12.8281	0.0591044	0.016944	0.0220542	0.0297229	0.0255347	0.0191529	0.0371104	0.0266432				0.0295333	0.0135141
12.8359	0.0590646	0.0171474	0.0222101	0.0295616	0.025452	0.0189917	0.036985	0.0265975				0.0295012	0.0134752
12.8438	0.0589131	0.0171773	0.0219217	0.0294016	0.02529	0.0188621	0.036976	0.0264726				0.0293768	0.0134708
12.8516	0.0589289	0.0175873	0.0218773	0.0294069	0.0251441	0.0189094	0.0371225	0.0263811				0.0294197	0.013443
12.8594	0.0589033	0.0176479	0.0219183	0.0292911	0.025072	0.0188808	0.0370781	0.0263325				0.0293905	0.0134286
12.8672	0.058917	0.0175918	0.0219182	0.0290571	0.0252037	0.018804	0.0372158	0.0262133				0.0293651	0.0134584
12.875	0.059099	0.0177612	0.0218838	0.0288703	0.0251935	0.0186363	0.0372932	0.0261746				0.029364	0.0135252
12.8828	0.0589864	0.018294	0.0217659	0.0287948	0.0250654	0.0185498	0.0373695	0.0261722				0.0293747	0.0134578
12.8906	0.0588155	0.0184275	0.0218559	0.0287793	0.0251112	0.0185897	0.0373901	0.0261774				0.0293933	0.0133761
12.8984	0.0587504	0.0186792	0.021828	0.0288541	0.0253632	0.0185194	0.037395	0.0261639				0.0294441	0.013326
12.9062	0.0585805	0.0187679	0.0218829	0.0288017	0.025185	0.0185935	0.0373697	0.0260848				0.0294083	0.0132582
12.9141	0.0586389	0.0190903	0.0217197	0.0286349	0.0252209	0.0184533	0.0373674	0.0258612				0.0293733	0.0132776
12.9219	0.0589096	0.0193336	0.0217031	0.0284108	0.025211	0.018359	0.037242	0.0257602				0.0293662	0.0133447
12.9297	0.0591621	0.0194846	0.0217387	0.0285661	0.0251815	0.0181843	0.0372593	0.0256791				0.029407	0.0134307
12.9375	0.0592218	0.0194635	0.0220681	0.0283033	0.0250157	0.0180966	0.0372529	0.0255855				0.0293759	0.0134496
12.9453	0.0595225	0.0196589	0.0218772	0.0281683	0.0248754	0.0180211	0.0372401	0.0255133				0.0293596	0.0135587
12.9531	0.0596728	0.0197927	0.0217981	0.0280445	0.0249431	0.018035	0.037378	0.0255068				0.0293964	0.0136078
12.9609	0.0596773	0.0197713	0.0216544	0.0278006	0.025046	0.0179228	0.0374592	0.0255416				0.0293591	0.0136407
12.9688	0.0598479	0.0196369	0.021759	0.0276888	0.0248296	0.0178964	0.0374122	0.0255623				0.0293291	0.0137103
12.9766	0.0598182	0.0198731	0.0214905	0.0276965	0.0250391	0.0177434	0.0372882	0.0255205				0.0293087	0.0136988
12.9844	0.0598999	0.0200897	0.0216016	0.0275735	0.0248258	0.0176851	0.0373358	0.025674				0.0293357	0.0137116
12.9922	0.0600162	0.0201311	0.0215467	0.0276157	0.0247361	0.0176363	0.0372346	0.0256789				0.0293245	0.01375
13	0.0599469	0.0202094	0.0214051	0.0274977	0.0247748	0.0175247	0.0372521	0.0256853				0.029287	0.0137471
13.0078	0.0598758	0.0202619	0.0212308	0.027406	0.0245301	0.0174661	0.0370558	0.0256868				0.0291891	0.0137382
13.0156	0.0600439	0.0205986	0.0213032	0.0272262	0.0244346	0.0174378	0.0370886	0.0257986				0.0292414	0.0137655
13.0234	0.0602243	0.020834	0.0211246	0.0271569	0.0243284	0.0173662	0.0370146	0.0258968				0.0292432	0.0138235
13.0312	0.0603535	0.0208806	0.0211767	0.0272969	0.0243273	0.0173778	0.0367246	0.0256796				0.0292271	0.0138371
13.0391	0.0601936	0.0211769	0.0212666	0.0272233	0.0242722	0.0173845	0.0365794	0.0255748				0.0292089	0.0137493
13.0469	0.0602128	0.0213617	0.0213869	0.0274594	0.0239428	0.0171758	0.0365963	0.0256572				0.0292241	0.0137674
13.0547	0.0602282	0.0214402	0.0211805	0.0273448	0.0239817	0.0171288	0.0367208	0.0254463				0.0291839	0.0138064
13.0625	0.0602749	0.021521	0.021091	0.0273988	0.0237608	0.0170285	0.0366472	0.0253528				0.0291344	0.0138439
13.0703	0.0603905	0.021413	0.0210893	0.0273948	0.0236988	0.0169541	0.0365756	0.0252219				0.0290922	0.0139021
13.0781	0.0603928	0.0215848	0.0211586	0.0271394	0.0236741	0.0169285	0.0365834	0.0251466				0.029076	0.0138967
13.0859	0.0603464	0.02182	0.021218	0.0271938	0.0237534	0.017063	0.0366221	0.0250824				0.0291374	0.0138424
13.0938	0.0604656	0.0220772	0.021251	0.0273395	0.0236933	0.016927	0.0366093	0.0252095				0.0291965	0.0138703
13.1016	0.0604838	0.0222781	0.0212922	0.0273942	0.0236914	0.0169235	0.0368203	0.0252174				0.0292626	0.0138736
13.1094	0.0605111	0.0222655	0.0213134	0.0272937	0.0232841	0.0168186	0.0366534	0.0250703				0.0291513	0.013914
13.1172	0.0605353	0.0222147	0.0214269	0.0271718	0.0228949	0.0166904	0.0364983	0.0248063				0.0290298	0.0139582
13.125	0.0605602	0.022149	0.0213163	0.0271098	0.022648	0.0165388	0.0363999	0.0248279				0.0289437	0.014007
13.1328	0.0607339	0.0223085	0.0213267	0.026915	0.0227772	0.016652	0.0364053	0.024848				0.0289958	0.0140322
13.1406	0.0605888	0.0226647	0.0211443	0.0268307	0.0227504	0.0166115	0.0364056	0.0247575				0.0289692	0.0139886
13.1484	0.0608824	0.0230118	0.0211258	0.0268852	0.0227537	0.0165555	0.036351	0.024801				0.0290458	0.0140629
13.1562	0.0607691	0.0233818	0.0209824	0.0266695	0.0226243	0.016595	0.0363815	0.0248842				0.029036	0.014023
13.1641	0.0605998	0.0235907	0.0209975	0.0265559	0.022539	0.0166462	0.0362042	0.0248936				0.0290034	0.0139435
13.1719	0.0607523	0.0240607	0.0209509	0.0263354	0.0223906	0.016594	0.0361555	0.0248995				0.0290174	0.0139903
13.1797	0.0607997	0.0242898	0.0208936	0.0261195	0.0221638	0.016492	0.0361207	0.0248928				0.0289715	0.0140314
13.1875	0.0608145	0.0245391	0.0209388	0.0259584	0.0222775	0.0161803	0.0360406	0.0250388				0.0289735	0.0140463
13.1953	0.060889	0.0246441	0.0208258	0.0261159	0.0224263	0.0162046	0.0360136	0.0249686				0.029011	0.014058
13.2031	0.0608579	0.0247158	0.020677	0.0259915	0.0225034	0.0161975	0.0359102	0.0250856				0.0289924	0.0140448
13.2109	0.0607064	0.0251791	0.0209242	0.0259338	0.0223705	0.0161853	0.0358893	0.0250565				0.0290307	0.0139678
13.2188	0.0605019	0.0252204	0.0209653	0.0256595	0.0225574	0.0161836	0.0357478	0.0249405				0.028972	0.013888
13.2266	0.0604012	0.0252651	0.0209558	0.0256596	0.0226016	0.0161666	0.035766	0.025039				0.0289819	0.013851
13.2344	0.0604313	0.02531	0.0209216	0.0257181	0.0225076	0.0161861	0.0358246	0.0248997				0.0289749	0.0138734
13.2422	0.0606624	0.0252307	0.0210062	0.0257176	0.0225381	0.0161708	0.0357236	0.0247004				0.0289687	0.0139459
13.25	0.0607821	0.0254392	0.0208888	0.0257526	0.022514	0.0161851	0.0356184	0.0246441				0.028978	0.0139805
13.2578	0.0608499	0.025297	0.0208323	0.0257687	0.0224049	0.0160765	0.0354446	0.0246073				0.0289101	0.0140232
13.2656	0.0610078	0.0254613	0.0207852	0.0258463	0.0221662	0.0160374	0.0355755	0.0246564				0.028942	0.0140979
13.2734	0.0612195	0.0254904	0.0207421	0.0261005	0.0220553	0.0159839	0.035462	0.0246867				0.0289675	0.0141674
13.2812	0.0611796	0.02542	0.0208437	0.0263143	0.0219322	0.0159002	0.0353141	0.02472				0.028953	0.0141513
13.2891	0.0613797	0.0252503	0.0208674	0.0260974	0.0222463	0.0160042	0.0352684	0.0246618				0.028972	0.0141909
13.2969	0.0614263	0.0252524	0.0207041	0.0261142	0.0220564	0.0159184	0.0352334	0.0246079				0.0289141	0.0142432
13.3047	0.0617049	0.0252653	0.0205761	0.025972	0.0221857	0.0159495	0.0352249	0.0244102				0.0289111	0.0143437
13.3125	0.0621896	0.0254053	0.0205847	0.0259003	0.0222144	0.0157924	0.0352668	0.0242329				0.0289483	0.0145276
13.3203	0.0622835	0.0256472	0.0206424	0.0257772	0.0220784	0.015669	0.0352355	0.0243404				0.0289592	0.0145675
13.3281	0.0624744	0.0256659	0.020692	0.025567	0.0219885	0.0155291	0.0352186	0.0243392				0.0289343	0.0146553
13.3359	0.0625652	0.0257017	0.0207464	0.0256495	0.0219716	0.0157671	0.035276	0.0244892				0.0290208	0.0146438
13.3438	0.0627382	0.0257285	0.020803	0.0256487	0.0218353	0.0157163	0.0352926	0.0244376				0.029025	0.0147144
13.3516	0.0627984	0.0252365	0.0210268	0.0254969	0.0217039	0.0156924	0.0351948	0.0244444				0.0289493	0.0147444
13.3594	0.0627652	0.025456	0.021045	0.0257237	0.0215217	0.0157527	0.0351794	0.0245944				0.0290048	0.0147148
13.3672	0.062767	0.0255938	0.0208085	0.0259244	0.0213377	0.015772	0.0351426	0.0244724				0.0289773	0.0147372
13.375	0.0626165	0.0255902	0.0207068	0.02579	0.0210428	0.0156386	0.0349379	0.0245215				0.0288555	0.0147249
13.3828	0.0626614	0.0257031	0.0208063	0.0257049	0.021188	0.0156475	0.0348266	0.0244718				0.0288762	0.0147144
13.3906	0.0628143	0.0255019	0.0207809	0.0255068	0.0212336	0.015705	0.034843	0.0244306				0.028852	0.0147712
13.3984	0.0631149	0.0254946	0.020947	0.0254167	0.0209989	0.0156863	0.0348178	0.0245379				0.0288767	0.0148743
13.4062	0.0633153	0.025508	0.0209217	0.0254934	0.0209577	0.0157731	0.0347429	0.0245514				0.0289079	0.0149266
13.4141	0.0632999	0.0259381	0.0210226	0.0256485	0.0210685	0.0156967	0.0347631	0.0245767				0.0290018	0.0148968
13.4219	0.0631814	0.0261423	0.0208655	0.0258043	0.0211744	0.0156929	0.0348367	0.0247284				0.0290532	0.0148494
13.4297	0.063273	0.0263694	0.0208958	0.0259115	0.0212442	0.0158756	0.0349123	0.0247912				0.0291591	0.0148403
13.4375	0.0632283	0.0264779	0.0209679	0.0258849	0.0212352	0.0160351	0.0349567	0.024803				0.0291986	0.0148002
13.4453	0.0630448	0.0265553	0.0212085	0.0259513	0.0214472	0.0160313	0.0349056	0.0249123				0.029257	0.0146936
13.4531	0.0630216	0.0268785	0.0213561	0.0259206	0.0212329	0.0162762	0.0347493	0.024932				0.0292959	0.0146434
13.4609	0.0627734	0.0271494	0.0214166	0.0260149	0.0210565	0.0165681	0.0346735	0.0251288				0.0293477	0.0145128
13.4688	0.0626087	0.0276154	0.0214133	0.0260256	0.021317	0.0166267	0.0347363	0.0251976				0.0294426	0.0144212
13.4766	0.0625863	0.0275313	0.0214837	0.0259855	0.0211829	0.0166566	0.0348965	0.0253946				0.0294647	0.0144187
13.4844	0.062565	0.0276558	0.0216059	0.0260285	0.0212965	0.0167074	0.034911	0.0254379				0.029526	0.0143815
13.4922	0.0622453	0.0279074	0.0217438	0.0260779	0.0213273	0.0166847	0.0350711	0.0254977				0.0295694	0.0142663
13.5	0.0624225	0.0281487	0.0217045	0.0262525	0.0213382	0.0167864	0.0349177	0.0254207				0.0296239	0.0142986
13.5078	0.0625884	0.0282437	0.0217357	0.0262032	0.0216706	0.0167138	0.0349261	0.0254337				0.0296894	0.014333
13.5156	0.0626544	0.0282558	0.0217729	0.0262099	0.02172	0.0168161	0.0349085	0.025481				0.0297273	0.0143313
13.5234	0.0627176	0.0280258	0.0217041	0.0262873	0.0219319	0.0168403	0.0350221	0.0254274				0.0297446	0.0143469
13.5312	0.062687	0.0281708	0.0215181	0.0262477	0.0220627	0.0168043	0.035172	0.0254707				0.0297667	0.0143515
13.5391	0.0627964	0.0280847	0.0214827	0.026226	0.0220903	0.0167046	0.0352626	0.0255276				0.0297718	0.0144057
13.5469	0.0627884	0.0280414	0.021518	0.02637	0.0223898	0.0168021	0.0352418	0.0254589				0.0298263	0.0143626
13.5547	0.0630943	0.0280352	0.0216017	0.0262646	0.0224769	0.0168339	0.035182	0.0254931				0.0298727	0.0144448
13.5625	0.0633176	0.0278484	0.0217383	0.026125	0.0225829	0.0167653	0.035211	0.0255848				0.0298967	0.0145145
13.5703	0.0633247	0.0279761	0.0216902	0.0261394	0.0229402	0.0167483	0.0353174	0.0256973				0.0299792	0.0144954
13.5781	0.0635125	0.028128	0.021499	0.02626	0.0230059	0.0168184	0.0352334	0.0256785				0.030017	0.0145483
13.5859	0.0635114	0.0278078	0.0215467	0.0262232	0.0231549	0.0167348	0.0353325	0.0257761				0.0300109	0.0145535
13.5938	0.0635575	0.0278747	0.0213877	0.026241	0.0233107	0.0167182	0.035258	0.0257763				0.0300155	0.0145679
13.6016	0.0635468	0.0277363	0.0215448	0.0262347	0.0234775	0.0167454	0.0351492	0.0258366				0.0300339	0.014532
13.6094	0.0632923	0.0276152	0.0213914	0.026292	0.0237947	0.0165628	0.0352912	0.0260942				0.0300417	0.0144629
13.6172	0.0634627	0.0275156	0.021398	0.0263834	0.0243395	0.0166691	0.0353043	0.0262266				0.0301624	0.0144663
13.625	0.0632531	0.0276159	0.0216555	0.0264132	0.0243075	0.0166373	0.0353805	0.0261969				0.0301825	0.0143828
13.6328	0.0629612	0.0275767	0.0215632	0.0267014	0.0242124	0.0165778	0.0354012	0.0261719				0.0301457	0.0143013
13.6406	0.0632063	0.0274389	0.0216961	0.0268159	0.0241046	0.0167944	0.0354392	0.0262541				0.0302187	0.0143462
13.6484	0.0631997	0.027265	0.0216269	0.0268508	0.024026	0.0167652	0.0353834	0.0262292				0.0301683	0.0143604
13.6562	0.0634243	0.0272604	0.0217637	0.0269287	0.0240888	0.0167221	0.0353206	0.0261679				0.0302096	0.0144214
13.6641	0.0636033	0.0273374	0.0217722	0.027195	0.0243763	0.0165955	0.0354812	0.0261508				0.030314	0.0144776
13.6719	0.0636099	0.0271002	0.0216772	0.0274412	0.0244851	0.0165441	0.0356698	0.0262152				0.0303429	0.0144956
13.6797	0.0636728	0.0269913	0.0219927	0.0275504	0.0245793	0.0165205	0.0356571	0.026233				0.0303996	0.0144866
13.6875	0.0634962	0.026815	0.0221879	0.0277979	0.0246971	0.0167572	0.0357984	0.0261461				0.030462	0.0143839
13.6953	0.0634788	0.0269296	0.022434	0.0276803	0.024887	0.0167623	0.0359259	0.0262026				0.0305376	0.0143502
13.7031	0.0633056	0.0270726	0.022544	0.0277101	0.025075	0.016813	0.0359493	0.0261701				0.03058	0.0142638
13.7109	0.0634721	0.0268842	0.0224142	0.0278384	0.0252068	0.0166066	0.035909	0.0263002				0.030579	0.0143457
13.7188	0.0636197	0.026825	0.0225762	0.0277156	0.0252083	0.016643	0.0357759	0.0263625				0.0305908	0.0143719
13.7266	0.0637234	0.0268487	0.0228229	0.0276516	0.0252548	0.0165159	0.0357031	0.0263087				0.0306036	0.0144014
13.7344	0.0636578	0.0268099	0.022936	0.0277989	0.0253047	0.0164475	0.0357147	0.0263374				0.0306259	0.0143747
13.7422	0.063446	0.0267514	0.0230533	0.0280068	0.025493	0.0163653	0.0358415	0.0266578				0.0307019	0.0142878
13.75	0.0631363	0.0268281	0.0229718	0.0279168	0.0256713	0.0163139	0.0358936	0.0267226				0.0306818	0.0141906
13.7578	0.0628168	0.0269694	0.0230028	0.0278733	0.0258187	0.0162981	0.0359257	0.0268653				0.0306963	0.0140707
13.7656	0.0628031	0.0268223	0.0231182	0.0278679	0.0260661	0.0161728	0.0358161	0.0269324				0.0306999	0.0140613
13.7734	0.0625782	0.0265933	0.0232446	0.0277104	0.0262747	0.016312	0.0359205	0.0270548				0.0307111	0.0139629
13.7812	0.0624486	0.026626	0.0233359	0.0277742	0.0263577	0.0160918	0.0360078	0.0271095				0.030719	0.0139421
13.7891	0.0621379	0.0266363	0.0233314	0.0281531	0.0264731	0.0159517	0.0361079	0.0272042				0.0307495	0.0138485
13.7969	0.0618214	0.0267432	0.0235016	0.0283139	0.0264908	0.0158456	0.0361445	0.0271018				0.0307454	0.0137459
13.8047	0.0615068	0.0265334	0.0235329	0.0284483	0.0265277	0.015777	0.0361459	0.0271611				0.0307041	0.0136546
13.8125	0.0612649	0.0265144	0.0234518	0.0285606	0.0265133	0.0158182	0.0361031	0.0274213				0.030706	0.0135636
13.8203	0.0612122	0.0263367	0.0235607	0.0286125	0.0268421	0.0159443	0.0362074	0.0273388				0.0307568	0.0135202
13.8281	0.061209	0.0262054	0.0235384	0.0287312	0.0269089	0.0159675	0.0362229	0.0273257				0.0307636	0.0135195
13.8359	0.0613483	0.0260141	0.0236109	0.0288626	0.0270968	0.0158747	0.0362657	0.0272093				0.0307853	0.0135793
13.8438	0.0612397	0.0259087	0.0235047	0.0287909	0.0271291	0.015743	0.0361716	0.0272983				0.0307232	0.01357
13.8516	0.0610445	0.0260079	0.0235812	0.0289459	0.0274345	0.0155479	0.0362673	0.0273009				0.0307663	0.0135189
13.8594	0.060815	0.0258939	0.0234005	0.0289996	0.0276272	0.0153895	0.0362829	0.0272429				0.0307064	0.0134863
13.8672	0.0607932	0.0260391	0.0237272	0.0291907	0.0279374	0.0153708	0.0363372	0.0273139				0.0308387	0.0134373
13.875	0.0607478	0.0259205	0.0238887	0.0293784	0.0282807	0.0153177	0.0363713	0.0274155				0.0309151	0.0134106
13.8828	0.0607555	0.0255178	0.0238054	0.0296267	0.0283415	0.0152768	0.0362906	0.027233				0.0308559	0.0134451
13.8906	0.060462	0.0255136	0.0237447	0.0297613	0.0285009	0.015258	0.0361393	0.0272842				0.030833	0.0133435
13.8984	0.0601424	0.025702	0.0236884	0.0302283	0.0287334	0.015443	0.0359959	0.0270544				0.0308735	0.0131961
13.9062	0.0600378	0.0256119	0.0237532	0.0304092	0.0288369	0.0152968	0.0359766	0.0270461				0.0308711	0.0131835
13.9141	0.0600932	0.0252506	0.0238673	0.0305777	0.028728	0.0153205	0.0359497	0.0270358				0.0308528	0.0132103
13.9219	0.0599612	0.0251239	0.024003	0.0306128	0.0286973	0.0153949	0.0359152	0.0268887				0.0308246	0.0131585
13.9297	0.059793	0.0248609	0.0242108	0.0306434	0.0287366	0.0152941	0.0358094	0.0268575				0.0307757	0.0131183
13.9375	0.059733	0.0244986	0.0241131	0.0307796	0.0288167	0.0153411	0.0358679	0.026818				0.030746	0.0131256
13.9453	0.0597698	0.0244167	0.0239942	0.0310901	0.0289897	0.015245	0.0359164	0.0267663				0.0307735	0.0131696
13.9531	0.0596322	0.0240172	0.0239726	0.0312311	0.0293087	0.0150326	0.0359442	0.0267542				0.0307366	0.0131895
13.9609	0.0598566	0.0236811	0.0240354	0.0313208	0.029558	0.0147558	0.0358443	0.0267104				0.0307203	0.0133206
13.9688	0.0599175	0.0234975	0.0240606	0.0315147	0.0294795	0.0147964	0.0357643	0.0266813				0.030714	0.0133443
13.9766	0.0598185	0.0233864	0.0240435	0.0318351	0.0295303	0.0146731	0.0354542	0.0264923				0.0306542	0.013339
13.9844	0.0599622	0.023193	0.0239431	0.0321601	0.029603	0.0144894	0.0355527	0.0262214				0.0306406	0.0134588
13.9922	0.0600519	0.0231012	0.0236441	0.032185	0.0298672	0.0144164	0.035477	0.0261884				0.0306164	0.0135237
14	0.0599117	0.0229656	0.0236726	0.032251	0.0299433	0.0142681	0.0354727	0.0262952				0.0305975	0.0135099
14.0078	0.0595106	0.0228639	0.0236089	0.0323619	0.0299266	0.0142614	0.0354623	0.0263561				0.0305439	0.0133987
14.0156	0.0593324	0.022808	0.0236641	0.0325694	0.0298436	0.0141315	0.0354693	0.0263108				0.0305161	0.0133742
14.0234	0.0590888	0.0228044	0.0236071	0.0326172	0.029744	0.0140301	0.0353846	0.0263394				0.0304519	0.0133176
14.0312	0.058941	0.0225424	0.0236389	0.0327873	0.0298207	0.0139654	0.0353286	0.0263766				0.0304251	0.0133022
14.0391	0.0589808	0.0221839	0.0235157	0.0328083	0.0298117	0.0140901	0.0352237	0.0264664				0.0303851	0.0133238
14.0469	0.058947	0.0221474	0.0234092	0.0328602	0.0299315	0.0140951	0.0352055	0.0264082				0.0303755	0.0133259
14.0547	0.0587344	0.022091	0.0233196	0.0330769	0.0301005	0.0141376	0.0351546	0.0264301				0.0303806	0.013267
14.0625	0.0585769	0.0222465	0.0233483	0.0333995	0.0301811	0.0139716	0.0352544	0.0264705				0.0304311	0.0132454
14.0703	0.0584561	0.0223016	0.0235023	0.0334773	0.0299212	0.014086	0.0352314	0.0265158				0.0304365	0.0131723
14.0781	0.0584311	0.0221524	0.0237487	0.0336382	0.0300608	0.0141416	0.0352447	0.0265757				0.0304991	0.0131527
14.0859	0.0584062	0.0222908	0.0237992	0.0337614	0.0300633	0.0142355	0.0351292	0.0264567				0.0305178	0.0131159
14.0938	0.0582488	0.0220249	0.0238861	0.0336398	0.0300711	0.014321	0.0351877	0.0265989				0.0304973	0.0130634
14.1016	0.0583431	0.0220488	0.0238831	0.0337266	0.0302672	0.0143487	0.0352009	0.0265874				0.0305507	0.0130885
14.1094	0.0583235	0.0222692	0.0239658	0.0337083	0.0305119	0.0144928	0.0351834	0.0265425				0.0306247	0.0130306
14.1172	0.0583487	0.0223033	0.0239722	0.0338366	0.0305162	0.0145793	0.0352962	0.026424				0.0306596	0.0130349
14.125	0.058455	0.0222885	0.0236691	0.0336751	0.0309202	0.0146759	0.0351472	0.0265594				0.0306738	0.0130554
14.1328	0.0585602	0.0226277	0.0237338	0.0334855	0.0313179	0.0146715	0.0350657	0.0264632				0.0307407	0.013049
14.1406	0.0582757	0.0227248	0.0234821	0.0334883	0.0315006	0.0145298	0.0349617	0.0266057				0.0306961	0.0129887
14.1484	0.0582841	0.0228463	0.0235588	0.0336243	0.0316514	0.0145627	0.0348334	0.0266801				0.0307552	0.0129651
14.1562	0.0584669	0.0228085	0.0235109	0.033517	0.031727	0.0145308	0.0348073	0.0267674				0.030767	0.0130258
14.1641	0.058538	0.0226673	0.023574	0.0334574	0.0316259	0.0146627	0.0347879	0.0268343				0.0307684	0.0130249
14.1719	0.0584332	0.022562	0.023537	0.0333444	0.0316552	0.0147136	0.0346171	0.0269766				0.0307299	0.0129799
14.1797	0.0583694	0.0224872	0.0233103	0.0334642	0.0317951	0.0149379	0.0344402	0.0270024				0.0307258	0.0129427
14.1875	0.0585621	0.0226498	0.0230335	0.0334691	0.0320629	0.0149608	0.0343999	0.0271551				0.0307866	0.0130018
14.1953	0.0586231	0.022434	0.0229388	0.0336736	0.0318557	0.0148283	0.034294	0.0273004				0.0307435	0.0130647
14.2031	0.0587927	0.0222385	0.0228923	0.0338883	0.0320544	0.0148274	0.0342744	0.0273843				0.0307941	0.0131442
14.2109	0.0587253	0.0221797	0.022842	0.0338948	0.0320471	0.0149659	0.0342729	0.027355				0.0307853	0.0131107
14.2188	0.0585113	0.0221951	0.0226149	0.0339739	0.0323266	0.014796	0.0343754	0.0273089				0.0307628	0.0131064
14.2266	0.0583644	0.022176	0.0223676	0.034172	0.0322566	0.0147179	0.034332	0.0274403				0.0307284	0.0130992
14.2344	0.0582669	0.0223028	0.0222967	0.0341059	0.0323305	0.0148047	0.0343307	0.0274735				0.030739	0.013047
14.2422	0.0582067	0.0222284	0.0221519	0.034011	0.032382	0.0147769	0.0342947	0.027359				0.0306763	0.0130541
14.25	0.0584553	0.0224529	0.0221083	0.0341675	0.0325796	0.0147912	0.0343651	0.0272155				0.0307669	0.0131278
14.2578	0.058605	0.0225845	0.0221826	0.0340526	0.032628	0.0148007	0.0343274	0.0273954				0.030822	0.013141
14.2656	0.058749	0.0227808	0.0222235	0.0342044	0.0324471	0.0150446	0.0343673	0.0274091				0.0309032	0.013124
14.2734	0.0587756	0.0230144	0.0219	0.0341567	0.0323682	0.0150269	0.0342673	0.027393				0.0308628	0.0131398
14.2812	0.059027	0.023193	0.0218115	0.0341191	0.032397	0.0151058	0.0342386	0.0273766				0.0309086	0.0131949
14.2891	0.0593597	0.0231794	0.0218286	0.0337612	0.032433	0.0151782	0.0340285	0.0274059				0.0308968	0.0132641
14.2969	0.0598023	0.0232512	0.0217483	0.0337372	0.0326517	0.015273	0.0339402	0.0275163				0.03099	0.013382
14.3047	0.0598416	0.0233573	0.0218463	0.033713	0.0327597	0.0153402	0.0339451	0.0275924				0.0310495	0.013363
14.3125	0.0598875	0.023358	0.0216419	0.033618	0.0328815	0.0153822	0.0338389	0.0275441				0.031019	0.0133885
14.3203	0.0601178	0.0232261	0.0211639	0.0335423	0.0328412	0.0154645	0.0337454	0.0276052				0.0309633	0.0134975
14.3281	0.0602161	0.0232762	0.0210573	0.0336358	0.032914	0.0153905	0.0336127	0.0277093				0.0309765	0.0135437
14.3359	0.0603707	0.0234726	0.021049	0.0334858	0.033123	0.0153007	0.0336167	0.027744				0.0310203	0.0135905
14.3438	0.060664	0.023304	0.0211509	0.0336456	0.0331974	0.0153194	0.0335499	0.0278131				0.0310805	0.0136826
14.3516	0.0608361	0.0232133	0.0210581	0.0336905	0.0331548	0.015464	0.0336589	0.0278575				0.0311166	0.0137308
14.3594	0.0611827	0.0232563	0.02106	0.0336639	0.0332393	0.0155446	0.033597	0.0277594				0.0311629	0.0138243
14.3672	0.0612753	0.0230685	0.0211088	0.0336187	0.0332627	0.0155493	0.0335226	0.0276291				0.0311294	0.0138648
14.375	0.0615324	0.0231404	0.0209766	0.0337421	0.0332131	0.0156909	0.0335086	0.0275431				0.0311684	0.0139349
14.3828	0.0617544	0.0231128	0.0209722	0.0337299	0.0330789	0.015912	0.0336151	0.0276234				0.0312248	0.0139686
14.3906	0.0618216	0.0231813	0.0209185	0.0337382	0.0329156	0.015952	0.0336215	0.0277969				0.0312432	0.0139745
14.3984	0.0619598	0.0231345	0.0210571	0.0335961	0.0329937	0.0158297	0.0336145	0.0278063				0.031249	0.0140236
14.4062	0.0616316	0.0234151	0.0209231	0.0335979	0.0330997	0.0157983	0.0335923	0.0279952				0.0312566	0.0139122
14.4141	0.0615722	0.0234067	0.0211463	0.0335374	0.0332401	0.0156453	0.0336453	0.0279956				0.0312736	0.0138979
14.4219	0.0615091	0.0233836	0.0210522	0.0335788	0.0333864	0.0155786	0.033692	0.0282148				0.0312994	0.0138987
14.4297	0.0614071	0.023299	0.0208616	0.0336553	0.0332232	0.0155122	0.0337292	0.0282254				0.0312391	0.013904
14.4375	0.0612967	0.0233942	0.0208016	0.0337592	0.0332826	0.0154346	0.0336177	0.0282876				0.0312343	0.0138802
14.4453	0.0614142	0.0233157	0.020666	0.0334261	0.0330624	0.0154425	0.0334819	0.0283732				0.0311477	0.0139177
14.4531	0.0616299	0.0232242	0.020462	0.0334285	0.0330388	0.0156156	0.0334436	0.0284898				0.0311666	0.0139821
14.4609	0.0617643	0.0232466	0.0203837	0.0335033	0.0328767	0.0156514	0.0335676	0.028487				0.0311851	0.0140269
14.4688	0.0618013	0.0231111	0.0203491	0.0334781	0.0327964	0.0157285	0.0336784	0.0283525				0.0311619	0.0140456
14.4766	0.0618046	0.0233063	0.0203988	0.0334219	0.0327623	0.0158055	0.0338338	0.0285451				0.0312348	0.01401
14.4844	0.0618407	0.0233139	0.0203161	0.0332109	0.0326194	0.0159938	0.03373	0.0286376				0.0312078	0.0139885
14.4922	0.062021	0.0232548	0.0203259	0.03302	0.0324521	0.0160949	0.0337152	0.0287745				0.0312073	0.0140232
14.5	0.0621443	0.0231573	0.0203794	0.0330653	0.0325602	0.0162527	0.0337196	0.0287093				0.0312485	0.0140438
14.5078	0.0624242	0.0231523	0.0203738	0.0328424	0.032407	0.0162942	0.0337979	0.0285819				0.0312342	0.0141262
14.5156	0.062339	0.0229995	0.020226	0.0328092	0.0325521	0.0163556	0.0337138	0.0284833				0.0311848	0.0141208
14.5234	0.0624121	0.0231347	0.0203346	0.0327596	0.032625	0.0165557	0.0336526	0.0285909				0.0312581	0.0140865
14.5312	0.0625783	0.0231732	0.0207021	0.0328286	0.0325547	0.0165981	0.0335823	0.0285441				0.0313202	0.0140893
14.5391	0.0625046	0.0234351	0.0206362	0.0327412	0.0325892	0.0165228	0.0337158	0.0285008				0.0313307	0.0140665
14.5469	0.0624746	0.023383	0.0207359	0.0328278	0.0324973	0.0165997	0.033616	0.028505				0.0313299	0.0140365
14.5547	0.0623984	0.0232813	0.0208439	0.0327809	0.0323228	0.0166306	0.033531	0.0285971				0.0312983	0.0139972
14.5625	0.0624496	0.0232592	0.0207226	0.0326971	0.0324506	0.0167242	0.0333535	0.02864				0.0312871	0.0140095
14.5703	0.0626057	0.0233725	0.0203854	0.0327776	0.0326672	0.0168887	0.0333413	0.0286848				0.0313404	0.0140649
14.5781	0.0625168	0.0233786	0.0203516	0.0327238	0.0325756	0.0167151	0.0331938	0.0286909				0.0312683	0.0140604
14.5859	0.062509	0.0234502	0.0202517	0.0326568	0.0326786	0.0167592	0.0332249	0.0287431				0.0312842	0.0140565
14.5938	0.062661	0.0235705	0.0201082	0.0328749	0.0326992	0.0165997	0.0330483	0.0287674				0.0312911	0.0141346
14.6016	0.0627235	0.0234588	0.0199634	0.0327835	0.0325841	0.0165844	0.0329498	0.0286446				0.0312115	0.0141802
14.6094	0.0629812	0.0232362	0.0200272	0.0329323	0.0323044	0.0166683	0.0328256	0.028588				0.0311954	0.0142586
14.6172	0.063269	0.0230856	0.0200033	0.0328411	0.0322184	0.0165899	0.0326165	0.028668				0.0311615	0.0143687
14.625	0.0631443	0.0227916	0.0199507	0.0329122	0.0320264	0.0166122	0.0325786	0.0286786				0.0310868	0.014354
14.6328	0.0631587	0.0226269	0.019911	0.0330145	0.0318159	0.0166694	0.0326262	0.0286875				0.0310638	0.0143691
14.6406	0.0632804	0.0226319	0.0199284	0.0329463	0.031654	0.0167129	0.0326561	0.028664				0.0310593	0.0143981
14.6484	0.0633412	0.0221456	0.0200445	0.0328963	0.0316612	0.0167198	0.0326417	0.0286097				0.0310075	0.0144457
14.6562	0.0631108	0.0221879	0.019962	0.0328804	0.0316051	0.0168543	0.0326874	0.0286734				0.0309952	0.014357
14.6641	0.0629491	0.0220504	0.0200445	0.0329374	0.031771	0.0168329	0.0325478	0.0287895				0.0309903	0.0143088
14.6719	0.0629368	0.0221541	0.020023	0.0330202	0.0318767	0.0169081	0.0325428	0.0286931				0.0310193	0.014292
14.6797	0.0629201	0.0222786	0.0200784	0.0330705	0.0320295	0.0167415	0.0325694	0.0286582				0.0310433	0.0142969
14.6875	0.062711	0.0221228	0.0201388	0.0329632	0.0320872	0.0166945	0.0326135	0.028451				0.0309728	0.0142485
14.6953	0.0627542	0.0223324	0.0202306	0.0329912	0.032211	0.0167127	0.0324648	0.0282771				0.0309968	0.0142355
14.7031	0.0627892	0.0221595	0.0201795	0.0328935	0.0321094	0.0167931	0.0324994	0.0282964				0.030965	0.0142528
14.7109	0.0627515	0.0220258	0.0201154	0.0328858	0.0323445	0.0168867	0.0325736	0.0282901				0.0309842	0.0142505
14.7188	0.0626824	0.0220215	0.0200555	0.0331074	0.0323846	0.0170333	0.0324866	0.0283364				0.0310135	0.0142172
14.7266	0.0627753	0.0220216	0.0200678	0.0330336	0.0325999	0.0170943	0.0325073	0.0283904				0.0310613	0.0142373
14.7344	0.0629915	0.0217033	0.0201832	0.0330154	0.0327672	0.0169585	0.0323413	0.0283299				0.0310363	0.0143435
14.7422	0.0628831	0.0216438	0.0202626	0.033062	0.0328238	0.0168861	0.0322979	0.0284308				0.0310363	0.0143149
14.75	0.0627987	0.0212725	0.0203549	0.0330669	0.0325822	0.0170593	0.0321482	0.0284078				0.0309613	0.0142841
14.7578	0.062845	0.0209273	0.0202691	0.0331492	0.0325829	0.0170917	0.0322226	0.0284057				0.0309367	0.0143401
14.7656	0.062949	0.0207903	0.0203809	0.0331319	0.0327689	0.0169583	0.0321614	0.0282949				0.0309294	0.0143985
14.7734	0.0629381	0.0206192	0.0206689	0.0330747	0.0326243	0.0169528	0.0320826	0.0282396				0.0309	0.0143801
14.7812	0.0629744	0.0204364	0.0207717	0.0331242	0.0326505	0.0170934	0.0321656	0.028056				0.030909	0.0143883
14.7891	0.0628218	0.0203572	0.0206212	0.0331249	0.0325323	0.0170549	0.0322872	0.0280852				0.0308606	0.0143673
14.7969	0.0627583	0.0202093	0.0206394	0.0329504	0.0325579	0.0170736	0.0321799	0.0282229				0.030824	0.0143497
14.8047	0.0628015	0.0200371	0.020547	0.0329633	0.0325935	0.017075	0.0321163	0.0283048				0.0308048	0.0143889
14.8125	0.0626239	0.0200254	0.0209289	0.0329855	0.0327042	0.017189	0.0321961	0.0282515				0.030863	0.0142847
14.8203	0.0624359	0.0201114	0.0212095	0.0331938	0.0329486	0.0171666	0.0322235	0.0282608				0.0309438	0.0142005
14.8281	0.0623314	0.0199477	0.0212174	0.0332341	0.0330426	0.0172667	0.0322287	0.0282426				0.0309389	0.0141742
14.8359	0.062288	0.0199388	0.0211366	0.0334252	0.0329866	0.0174202	0.0322074	0.028217				0.0309525	0.0141522
14.8438	0.0620511	0.0200475	0.0211261	0.0334163	0.0329639	0.0174052	0.0321788	0.0282666				0.0309319	0.014066
14.8516	0.0621928	0.0199342	0.0210859	0.0335082	0.0329766	0.0174477	0.032005	0.0282296				0.0309225	0.0141231
14.8594	0.0621653	0.0198809	0.0211507	0.0335529	0.0329002	0.017367	0.0318741	0.0284523				0.0309179	0.0141174
14.8672	0.0621652	0.0198671	0.0210752	0.0334865	0.0328827	0.0173507	0.0318658	0.0284222				0.0308894	0.0141272
14.875	0.0620387	0.0199517	0.021084	0.0332368	0.0329882	0.0174446	0.0317108	0.028527				0.0308727	0.0140559
14.8828	0.062023	0.0202551	0.0212801	0.0332728	0.0331901	0.0173022	0.0316432	0.0284552				0.0309277	0.0140244
14.8906	0.0620159	0.020302	0.0213041	0.0333976	0.0332742	0.0171555	0.0316965	0.028471				0.0309521	0.0140402
14.8984	0.0619505	0.0200726	0.0213703	0.0332855	0.0332016	0.0172867	0.0317291	0.0285356				0.030929	0.0140141
14.9062	0.0621236	0.0195831	0.0214284	0.033126	0.0331618	0.0173984	0.0317928	0.0284838				0.0308872	0.0141001
14.9141	0.0620948	0.0196047	0.02108	0.0331642	0.0332202	0.0176111	0.0317324	0.0285723				0.030885	0.0140933
14.9219	0.0620893	0.0195467	0.0210062	0.0330883	0.0330779	0.0176689	0.0316371	0.0285379				0.0308315	0.0140927
14.9297	0.0622657	0.0194298	0.0210997	0.0332861	0.0331899	0.0176867	0.0316151	0.0286783				0.0309064	0.0141542
14.9375	0.0623811	0.0195437	0.0210306	0.0333711	0.0332277	0.0176786	0.0317021	0.0286524				0.0309484	0.0141897
14.9453	0.0624395	0.0197084	0.0212225	0.0335114	0.0332339	0.0176796	0.0316974	0.0286972				0.0310237	0.0141727
14.9531	0.0623584	0.0199115	0.0212115	0.0335622	0.0333334	0.0176002	0.0317393	0.0285707				0.0310359	0.0141428
14.9609	0.0622329	0.020016	0.0210656	0.0334795	0.0334454	0.0176477	0.031643	0.0286217				0.031019	0.0140982
14.9688	0.062247	0.0201277	0.0208351	0.0332575	0.03365	0.0176876	0.0315768	0.0286895				0.0310089	0.0141063
14.9766	0.0622976	0.0200928	0.020813	0.0328835	0.0336318	0.0176463	0.0315544	0.0287489				0.0309585	0.0141241
14.9844	0.0620832	0.0202572	0.0210348	0.0329082	0.0338846	0.0176931	0.0315038	0.0286617				0.0310033	0.0140185
14.9922	0.0620299	0.0203211	0.0211245	0.032789	0.0339683	0.0176877	0.0314993	0.0285574				0.0309971	0.0139891
15	0.0618667	0.0203322	0.0210952	0.0327459	0.0340187	0.0175722	0.0315388	0.0285448				0.0309643	0.0139563
15.0078	0.0616415	0.0203966	0.0210405	0.0326869	0.034169	0.0175842	0.0315464	0.0288901				0.0309944	0.0138777
15.0156	0.061689	0.0206251	0.021192	0.0327642	0.0341486	0.0177142	0.0315944	0.0287948				0.0310653	0.0138377
15.0234	0.0614623	0.0204233	0.021162	0.0326128	0.0341574	0.0176234	0.0315927	0.0289733				0.0310009	0.0137974
15.0312	0.0613169	0.0207073	0.0209495	0.0325206	0.03427	0.0177554	0.0315537	0.0291125				0.0310232	0.0137236
15.0391	0.0609921	0.0206391	0.0210466	0.0326855	0.0344922	0.0177598	0.0314716	0.0292679				0.0310444	0.013625
15.0469	0.0609042	0.0207924	0.0209447	0.0324452	0.0345653	0.0177347	0.0314031	0.0292336				0.0310029	0.0135942
15.0547	0.0608999	0.0208372	0.020956	0.0322302	0.0349407	0.0178218	0.0314022	0.0292115				0.0310374	0.0135869
15.0625	0.0608519	0.0210162	0.0209456	0.0322223	0.0348638	0.0178426	0.0314221	0.0291852				0.0310437	0.0135483
15.0703	0.0606448	0.0208656	0.0211497	0.0321169	0.0350058	0.0176749	0.0313677	0.029115				0.0309925	0.0135071
15.0781	0.0605551	0.020955	0.0210804	0.0320688	0.0349145	0.0177601	0.0314408	0.0292335				0.031001	0.0134583
15.0859	0.0605341	0.0208814	0.0211478	0.0320585	0.0349384	0.0176195	0.031539	0.0292116				0.0309913	0.0134742
15.0938	0.0605385	0.020995	0.0213429	0.0318403	0.0349025	0.0176068	0.031636	0.0291969				0.0310074	0.0134422
15.1016	0.0603821	0.0209753	0.0215772	0.0318131	0.035041	0.0175126	0.0316606	0.0291753				0.0310171	0.0133911
15.1094	0.0600407	0.021319	0.0214786	0.031669	0.0352111	0.0173413	0.0315637	0.029253				0.0309845	0.0132872
15.1172	0.0595288	0.0215484	0.0214516	0.031795	0.0354268	0.0174689	0.0316997	0.0291281				0.0310059	0.0131024
15.125	0.0595674	0.0217989	0.0216037	0.0315836	0.0356006	0.0174359	0.0318137	0.0291306				0.0310668	0.0130858
15.1328	0.0596303	0.0216875	0.0217344	0.0315404	0.0357266	0.0174239	0.031826	0.0290757				0.0310806	0.0131124
15.1406	0.0592898	0.0215438	0.0216816	0.0315144	0.0359682	0.0172909	0.0317888	0.0291895				0.0310334	0.0130567
15.1484	0.0590404	0.021882	0.0214925	0.031488	0.0359571	0.017368	0.0318506	0.0292187				0.0310372	0.0129522
15.1562	0.0587151	0.0217402	0.0214005	0.0314864	0.0361113	0.0171994	0.0318402	0.0291708				0.030958	0.0129111
15.1641	0.0586354	0.0217978	0.0214584	0.0315329	0.03593	0.0171419	0.0318374	0.029087				0.0309276	0.0128752
15.1719	0.0585489	0.0218933	0.0214693	0.0313016	0.03597	0.0169878	0.0318959	0.0291009				0.030896	0.0128628
15.1797	0.0583575	0.0217884	0.0215763	0.0312618	0.0356981	0.0170045	0.0318526	0.0292777				0.0308521	0.0127818
15.1875	0.0582808	0.0218081	0.0216156	0.0312546	0.0355204	0.0171164	0.031822	0.0293421				0.030845	0.0127239
15.1953	0.0580945	0.0218978	0.0215617	0.031142	0.0354946	0.01716	0.0318307	0.0294443				0.0308282	0.012653
15.2031	0.0577802	0.0221035	0.0216385	0.0310182	0.0356295	0.0172043	0.0319346	0.0293226				0.0308289	0.012531
15.2109	0.0575943	0.0221112	0.0219177	0.0311804	0.0355536	0.0170717	0.0318398	0.0294285				0.0308371	0.0124584
15.2188	0.0574347	0.0221098	0.0219461	0.0311656	0.0354407	0.0169546	0.0318863	0.0294033				0.0307926	0.0124201
15.2266	0.0574371	0.0221642	0.0220999	0.0310649	0.0353412	0.016958	0.0319078	0.0293436				0.0307896	0.012395
15.2344	0.0572377	0.0226129	0.0219472	0.0310424	0.0351047	0.0172623	0.0321641	0.0293797				0.0308439	0.0122479
15.2422	0.0571323	0.0227733	0.0217945	0.0309473	0.0349543	0.0174946	0.0320766	0.0294478				0.0308276	0.0121695
15.25	0.0570905	0.0228503	0.0217306	0.0309665	0.0348415	0.0174009	0.0321204	0.0293606				0.0307952	0.0121676
15.2578	0.0568033	0.023019	0.0218063	0.0308959	0.0350218	0.0173421	0.0320688	0.0292654				0.0307778	0.0120742
15.2656	0.0562823	0.0230462	0.0216571	0.0309657	0.0349286	0.0173031	0.0321591	0.0291767				0.0306898	0.0119325
15.2734	0.0559911	0.0230394	0.021547	0.0309902	0.0352283	0.0172182	0.0323329	0.0292357				0.0306979	0.0118879
15.2812	0.0555454	0.0229944	0.0216078	0.0310479	0.0352162	0.0172214	0.0323043	0.0293365				0.0306593	0.011747
15.2891	0.0551712	0.0231095	0.0216564	0.030955	0.0353104	0.017302	0.0323675	0.0293999				0.030659	0.0116099
15.2969	0.0549073	0.0232273	0.021863	0.0310906	0.0352731	0.0173224	0.0323815	0.0292617				0.0306659	0.0114943
15.3047	0.0547893	0.023312	0.0220758	0.0308864	0.0352235	0.0173196	0.0325778	0.029227				0.0306764	0.0114298
15.3125	0.0547018	0.0233237	0.0219991	0.0310305	0.035109	0.0171316	0.032498	0.0293254				0.0306399	0.0114327
15.3203	0.0542837	0.0231338	0.0220269	0.0308799	0.0352115	0.0170834	0.032558	0.029311				0.030561	0.011337
15.3281	0.0540111	0.0231741	0.0220825	0.0308578	0.0353238	0.0170939	0.0325741	0.0295013				0.0305773	0.0112483
15.3359	0.0536956	0.0230811	0.0219883	0.030574	0.0352072	0.017087	0.0325461	0.0295505				0.0304662	0.0111655
15.3438	0.0535846	0.0231011	0.022243	0.030601	0.0350783	0.0172043	0.0326981	0.0296429				0.0305192	0.0110785
15.3516	0.0532785	0.0233625	0.0221695	0.030574	0.0351492	0.0171523	0.0328328	0.0294677				0.0304983	0.0109902
15.3594	0.0530141	0.0233871	0.0221799	0.0305359	0.0351134	0.0171124	0.0329572	0.0294871				0.0304734	0.010917
15.3672	0.0527259	0.023425	0.0221779	0.0306584	0.0348329	0.0171947	0.0328962	0.0295423				0.0304317	0.0107952
15.375	0.0522815	0.023434	0.0221065	0.0306201	0.0347025	0.0171045	0.0330211	0.0295184				0.0303486	0.0106842
15.3828	0.0520594	0.0232984	0.0220905	0.0305626	0.034695	0.0171125	0.0330587	0.0296945				0.0303215	0.0106312
15.3906	0.0519994	0.0231879	0.0220547	0.0302369	0.035022	0.0171485	0.0330125	0.0296488				0.0302888	0.0106401
15.3984	0.0520845	0.0235296	0.0219958	0.0302201	0.0349386	0.0170878	0.032832	0.0295845				0.0302841	0.0106393
15.4062	0.051899	0.0235875	0.0217152	0.0300893	0.0350705	0.0171288	0.0328894	0.0297089				0.0302611	0.010614
15.4141	0.0519105	0.023343	0.0219598	0.030044	0.0347887	0.0171811	0.0328735	0.0297015				0.0302253	0.0105846
15.4219	0.0518121	0.0231411	0.0221243	0.0299553	0.0349233	0.0171696	0.0329686	0.0296431				0.0302172	0.0105713
15.4297	0.0517278	0.0232737	0.0219931	0.0297146	0.0349581	0.0172503	0.0329187	0.0295506				0.0301734	0.0105367
15.4375	0.051576	0.0232996	0.0220232	0.0293073	0.0350298	0.0173818	0.0329016	0.0296182				0.0301422	0.0104707
15.4453	0.0512461	0.0231514	0.0221465	0.0291507	0.0349744	0.0173905	0.0329068	0.0295546				0.0300651	0.0103721
15.4531	0.0509778	0.0230887	0.0222741	0.0289069	0.0350114	0.0174283	0.0329865	0.0295524				0.0300283	0.0102886
15.4609	0.0505087	0.0230033	0.0224218	0.0288424	0.0350972	0.0174467	0.032948	0.0294933				0.0299702	0.0101478
15.4688	0.0503721	0.0229825	0.0226785	0.0288001	0.0352333	0.01754	0.0330696	0.0294092				0.0300107	0.0100834
15.4766	0.0500859	0.0228784	0.0227538	0.0287733	0.0352795	0.0176473	0.0330179	0.0294265				0.0299828	0.00998619
15.4844	0.0500486	0.0226193	0.0227914	0.0285372	0.0353638	0.0176032	0.0331273	0.0294602				0.0299439	0.0100216
15.4922	0.0497108	0.0224877	0.0229012	0.0285748	0.0353361	0.01756	0.03318	0.0295211				0.029909	0.00993462
15.5	0.0495927	0.0225164	0.0228495	0.0284169	0.0353046	0.0176111	0.0331089	0.0294373				0.0298547	0.00989191
15.5078	0.0494408	0.022324	0.0228486	0.0282836	0.0353726	0.0176388	0.0331137	0.0292128				0.0297794	0.00987452
15.5156	0.0494648	0.0220244	0.0229567	0.0281091	0.0355098	0.0175993	0.0331319	0.0291579				0.0297443	0.00992688
15.5234	0.0495286	0.0220568	0.022774	0.0280664	0.0356712	0.0176224	0.0331963	0.029049				0.0297456	0.00997415
15.5312	0.0496177	0.0218283	0.0229446	0.0281842	0.0356202	0.0172978	0.033345	0.0289017				0.0297174	0.0100669
15.5391	0.0496692	0.0215802	0.022854	0.0279863	0.0354477	0.0171897	0.0333937	0.0287001				0.0296026	0.0101321
15.5469	0.0495844	0.0211973	0.0230498	0.0281075	0.0353831	0.0171466	0.0334987	0.0287397				0.0295884	0.0101389
15.5547	0.0493368	0.0209009	0.0230065	0.028253	0.0352031	0.01705	0.0337252	0.0286459				0.0295152	0.0101226
15.5625	0.0491852	0.0209182	0.0233992	0.0281905	0.0350346	0.0169994	0.0337656	0.028582				0.0295093	0.0100429
15.5703	0.0492133	0.0208585	0.0233331	0.0281233	0.0348891	0.0168877	0.033854	0.028517				0.0294595	0.01008
15.5781	0.0491928	0.020763	0.0233585	0.0282234	0.0349418	0.0167234	0.0338221	0.0285568				0.0294477	0.0101129
15.5859	0.049141	0.0207873	0.0231808	0.0281094	0.0350164	0.0167741	0.0338837	0.0284849				0.0294222	0.0101145
15.5938	0.0491231	0.0205283	0.0232404	0.0281968	0.0349646	0.0168956	0.033903	0.0285896				0.0294302	0.010109
15.6016	0.0490968	0.0205702	0.0229062	0.0282444	0.0348546	0.0169039	0.0339378	0.0285785				0.0293866	0.0101179
15.6094	0.0491712	0.0203058	0.0229903	0.028234	0.0346986	0.016864	0.0340923	0.0286322				0.0293735	0.0101691
[truncated: 13,362 more rows]

## Sheet: S-W
	mouse 1	mouse 2	mouse 3	mouse 5	mouse 6	mouse 7	mouse 8	mouse 9				mean (%)	SD (%)
	0.0706179	0.0398229	0.0372605	0.0290384	0.0302441	0.0297944	0.0313433	0.0328224				3.7618	1.38643
0.0078125	0.0560504	0.0294636	0.0277837	0.0237269	0.0226232	0.0251587	0.0264439	0.0244235				2.94593	1.09703
0.015625
0.0234375
0.03125
0.0390625
0.046875
0.0546875
0.0625
0.0703125
0.078125
0.0859375
0.09375
0.101562
0.109375
0.117188
0.125
0.132812
0.140625
0.148438
0.15625
0.164062
0.171875
0.179688
0.1875
0.195312
0.203125
0.210938
0.21875
0.226562
0.234375
0.242188
0.25	0.0707546	0.0342569	0.0374727	0.0320528	0.0323624	0.0248871	0.0301144	0.0306375				0.0365673	0.0142739
0.257812	0.0705774	0.0343143	0.0376795	0.0320289	0.0321968	0.0248853	0.0301411	0.0306212				0.0365556	0.0142218
0.265625	0.070506	0.0344083	0.0376587	0.0320963	0.0320919	0.0250157	0.0302276	0.0307525				0.0365946	0.0141681
0.273438	0.0704643	0.034438	0.0378641	0.0320507	0.032043	0.0250404	0.0300694	0.030684				0.0365817	0.0141714
0.28125	0.0705272	0.0344416	0.0378611	0.0319354	0.0318865	0.0248569	0.0300375	0.0308841				0.0365538	0.0142172
0.289062	0.0704403	0.034543	0.0379788	0.0320844	0.0317053	0.0247035	0.0301057	0.0309504				0.0365639	0.0141989
0.296875	0.0705151	0.0345548	0.0382072	0.0320417	0.0316285	0.0247413	0.0300947	0.0310204				0.0366005	0.0142256
0.304688	0.0706503	0.0346411	0.0382001	0.0317599	0.0316628	0.0248232	0.0301119	0.0311484				0.0366247	0.0142635
0.3125	0.0706886	0.0346971	0.038307	0.0318059	0.0316636	0.0249043	0.0302794	0.0311352				0.0366851	0.0142552
0.320312	0.0707991	0.0345702	0.0383286	0.0318108	0.0316324	0.0249928	0.0303227	0.0310639				0.0366901	0.0142879
0.328125	0.0707336	0.0346054	0.0383415	0.0315493	0.0315884	0.0249424	0.030389	0.0308069				0.0366196	0.0142967
0.335938	0.0707134	0.0346841	0.0384468	0.0315478	0.0314977	0.0250109	0.0303817	0.0310001				0.0366603	0.0142762
0.34375	0.0707884	0.0344448	0.0383888	0.0316005	0.0314484	0.0250862	0.0303886	0.0308829				0.0366286	0.0143031
0.351562	0.0708642	0.0344595	0.0385149	0.0316037	0.0313617	0.0251418	0.0304027	0.0308384				0.0366484	0.0143306
0.359375	0.0708468	0.0345667	0.0386307	0.031439	0.0311821	0.0251044	0.0303273	0.0309623				0.0366324	0.0143446
0.367188	0.0709994	0.034614	0.0385282	0.0315439	0.0311256	0.0251024	0.0304059	0.0310973				0.0366771	0.0143791
0.375	0.0711309	0.0344453	0.0382714	0.0314942	0.0310712	0.0252548	0.0304542	0.0311099				0.036654	0.0144076
0.382812	0.0711357	0.0343079	0.0381273	0.0315443	0.0309114	0.0253023	0.0305694	0.0311972				0.0366369	0.0143995
0.390625	0.0711362	0.0341497	0.0382696	0.0314442	0.0307111	0.0251842	0.0306534	0.0310631				0.0365764	0.0144377
0.398438	0.0712039	0.0337973	0.0384044	0.0314598	0.0308058	0.025042	0.0307176	0.0311739				0.0365756	0.0144725
0.40625	0.0713143	0.0337232	0.038595	0.0314036	0.0307052	0.0250543	0.0307734	0.0309154				0.0365606	0.0145339
0.414062	0.0714032	0.0336268	0.0385843	0.0313034	0.0306505	0.0250131	0.0309289	0.0309991				0.0365637	0.0145664
0.421875	0.0713418	0.0337044	0.0387278	0.0311703	0.0305447	0.0249721	0.031028	0.0310111				0.0365625	0.0145579
0.429688	0.071334	0.0338248	0.0388367	0.0310188	0.0304399	0.0249299	0.0311576	0.03086				0.0365502	0.0145749
0.4375	0.0713708	0.0337343	0.0388832	0.0308688	0.0304282	0.0249639	0.0311071	0.030828				0.036523	0.0146004
0.445312	0.0713297	0.0337259	0.0390294	0.0308104	0.0303617	0.0249775	0.0312064	0.0307115				0.0365191	0.0145972
0.453125	0.0714803	0.0336512	0.0389534	0.0309722	0.0303769	0.0249685	0.0312362	0.0307478				0.0365483	0.0146364
0.460938	0.0716314	0.033727	0.0391432	0.0309596	0.0303383	0.0248595	0.031353	0.0307425				0.0365943	0.0147
0.46875	0.0718778	0.0335577	0.0392385	0.0308242	0.0301762	0.0247783	0.0314985	0.0309429				0.0366118	0.0147994
0.476562	0.0719738	0.0334763	0.0394515	0.0308505	0.0302517	0.0247438	0.0314302	0.0310049				0.0366478	0.0148378
0.484375	0.0720639	0.0334753	0.0395991	0.0309834	0.0302391	0.0247014	0.0315034	0.0309865				0.036694	0.0148682
0.492188	0.0722386	0.0333717	0.0398877	0.0308813	0.0302882	0.0247743	0.0315705	0.0308448				0.0367321	0.014938
0.5	0.0724605	0.0332639	0.0397553	0.0308896	0.0302385	0.0248213	0.0315428	0.0309784				0.0367438	0.0150042
0.507812	0.0724971	0.033194	0.0396802	0.03076	0.0301942	0.024929	0.0315626	0.0309248				0.0367177	0.0150167
0.515625	0.072565	0.0330596	0.0397	0.0307181	0.0302173	0.0249986	0.0315232	0.0309825				0.0367205	0.0150369
0.523438	0.0728596	0.0329734	0.0397663	0.0305849	0.0301683	0.0250285	0.0313964	0.0307622				0.0366924	0.015168
0.53125	0.0732146	0.0330482	0.0397529	0.0304683	0.0300888	0.0251717	0.0314749	0.0308001				0.0367524	0.015276
0.539062	0.0734918	0.0330663	0.03988	0.030269	0.0300579	0.0251616	0.0313553	0.0308612				0.0367679	0.015391
0.546875	0.0735663	0.0330797	0.0398927	0.030247	0.0302284	0.0252377	0.031268	0.0311289				0.0368311	0.0153889
0.554688	0.0736159	0.0332595	0.0399368	0.0303002	0.0300965	0.0252583	0.0312891	0.0310798				0.0368545	0.0154052
0.5625	0.0737188	0.0332098	0.0400434	0.0303025	0.0300738	0.0253297	0.0313295	0.0312238				0.0369039	0.015429
0.570312	0.073855	0.0331911	0.0400713	0.0303255	0.0301159	0.0253708	0.0313698	0.0310789				0.0369223	0.015474
0.578125	0.073964	0.033227	0.0401679	0.030372	0.0300406	0.025407	0.0314354	0.0309863				0.03695	0.0155126
0.585938	0.0741423	0.0333609	0.0402857	0.0303261	0.0300317	0.0253034	0.0314467	0.0311532				0.0370062	0.0155771
0.59375	0.0741933	0.033298	0.0403889	0.0303048	0.0298729	0.0254344	0.0314154	0.031132				0.037005	0.0156001
0.601562	0.0742564	0.0334145	0.0406206	0.0301511	0.029894	0.0253261	0.0312998	0.0310321				0.0369993	0.0156561
0.609375	0.0745054	0.0333612	0.040837	0.0299603	0.0298089	0.0251987	0.0312042	0.030854				0.0369662	0.0157956
0.617188	0.0745601	0.0332696	0.0407613	0.0298678	0.0296683	0.0251961	0.0310584	0.0308844				0.0369083	0.0158358
0.625	0.0745785	0.0334022	0.0410381	0.0298497	0.0296435	0.025107	0.0310704	0.0307599				0.0369312	0.0158662
0.632812	0.0745823	0.0333967	0.0411189	0.0300077	0.0295759	0.0250816	0.0310167	0.0306944				0.0369343	0.0158743
0.640625	0.0746158	0.0334754	0.0412437	0.0299177	0.0295111	0.0249359	0.0308928	0.0306676				0.0369075	0.0159216
0.648438	0.0746083	0.0335293	0.0412237	0.0300629	0.0294983	0.0249234	0.0308318	0.0307925				0.0369338	0.0159062
0.65625	0.0745998	0.0336982	0.0412698	0.0299248	0.0294065	0.0248781	0.0309137	0.0308863				0.0369472	0.0159102
0.664062	0.0747726	0.033718	0.0414219	0.0298911	0.0293902	0.0249993	0.0308248	0.0310328				0.0370063	0.0159611
0.671875	0.074949	0.0337765	0.0415774	0.0299244	0.0293784	0.0249966	0.0308821	0.0311153				0.037075	0.0160166
0.679688	0.0749797	0.0336913	0.0414898	0.0299185	0.0294897	0.0251202	0.0308851	0.0310393				0.0370767	0.0160095
0.6875	0.0751712	0.0339583	0.0417255	0.0298986	0.0294076	0.0250495	0.0308783	0.0310562				0.0371432	0.0160897
0.695312	0.0751798	0.0339405	0.0415343	0.0298735	0.0293521	0.0251471	0.0308517	0.0309663				0.0371057	0.0160868
0.703125	0.0751749	0.0340547	0.0416715	0.0298816	0.029185	0.0251645	0.0308872	0.0307983				0.0371022	0.0161041
0.710938	0.0750923	0.0340805	0.0416339	0.0299307	0.0291435	0.0250951	0.0310542	0.0306642				0.0370868	0.0160796
0.71875	0.0750612	0.0339767	0.0414488	0.0299734	0.0290444	0.0249978	0.0311136	0.0308355				0.0370564	0.0160665
0.726562	0.075098	0.0342609	0.0415899	0.0300442	0.0289737	0.0249737	0.0311621	0.0308935				0.0371245	0.0160744
0.734375	0.0751759	0.0342058	0.041684	0.0299137	0.0290158	0.0250251	0.031189	0.030938				0.0371434	0.0161017
0.742188	0.0752005	0.0341221	0.0417987	0.0300163	0.0290105	0.0248306	0.0310724	0.0308405				0.0371114	0.0161434
0.75	0.0753119	0.0341312	0.0417267	0.0298706	0.0291415	0.0247836	0.0311937	0.0306961				0.0371069	0.0161845
0.757812	0.0752379	0.0341885	0.0419523	0.0298826	0.0292362	0.0246113	0.0310175	0.0306159				0.0370928	0.0161928
0.765625	0.0753622	0.0341303	0.0419515	0.0299116	0.0292947	0.0245545	0.0310216	0.0307323				0.0371198	0.0162297
0.773438	0.075415	0.0343303	0.041981	0.029848	0.029248	0.0244548	0.0308918	0.0307616				0.0371163	0.0162674
0.78125	0.0754614	0.0344966	0.042028	0.029775	0.0293233	0.0246182	0.0308657	0.0306679				0.0371545	0.0162692
0.789062	0.0756066	0.0346933	0.0422739	0.0296451	0.0293533	0.0246139	0.0308175	0.0305938				0.0371997	0.0163381
0.796875	0.0756475	0.0347071	0.041824	0.0295498	0.0293464	0.0244961	0.0308652	0.0303641				0.0371	0.0163628
0.804688	0.0757013	0.034671	0.0419409	0.0296315	0.0293058	0.0244216	0.0306964	0.0303279				0.037087	0.0164035
0.8125	0.0758687	0.03485	0.041699	0.0295498	0.0292489	0.0244712	0.0307302	0.0302595				0.0370847	0.0164522
0.820312	0.0759852	0.0350613	0.0418614	0.0294905	0.0292002	0.0244401	0.0305508	0.0303123				0.0371127	0.0165116
0.828125	0.0760195	0.0350122	0.0421951	0.0296048	0.0292289	0.0245672	0.0304536	0.0303406				0.0371777	0.0165187
0.835938	0.07604	0.0350253	0.0420044	0.0296255	0.0291298	0.0245055	0.0302387	0.0303687				0.0371173	0.0165403
0.84375	0.0760944	0.0350678	0.0422531	0.0295946	0.0290601	0.0244639	0.0302582	0.0304363				0.0371536	0.0165749
0.851562	0.0761829	0.0351814	0.0423004	0.029471	0.0290692	0.0244204	0.0302618	0.0305754				0.0371828	0.0166087
0.859375	0.0763549	0.0351152	0.0424246	0.0295487	0.0291063	0.0243571	0.030248	0.0304396				0.0371993	0.0166809
0.867188	0.0764886	0.0352097	0.0424832	0.0294137	0.0290467	0.0243985	0.0301708	0.0304359				0.0372059	0.0167401
0.875	0.0763011	0.0353816	0.0426592	0.0294156	0.0291277	0.0242129	0.0301172	0.0303394				0.0371943	0.0167061
0.882812	0.0763955	0.0354968	0.0427911	0.0293329	0.029293	0.0241958	0.0300627	0.0304368				0.0372506	0.0167359
0.890625	0.0764364	0.035563	0.0427963	0.0293373	0.0293916	0.0241635	0.0300621	0.0305443				0.0372868	0.0167393
0.898438	0.0763888	0.0359659	0.0429149	0.0292902	0.0293829	0.0240677	0.0300596	0.0305197				0.0373237	0.0167399
0.90625	0.0763373	0.0361681	0.0430042	0.0292558	0.0292843	0.0239643	0.0300814	0.0306942				0.0373487	0.0167343
0.914062	0.0762423	0.0361784	0.0430668	0.0292613	0.0293584	0.0238607	0.0300643	0.0307097				0.0373427	0.0167123
0.921875	0.0764408	0.0360951	0.0433348	0.0293518	0.0294509	0.0238396	0.0299081	0.0306944				0.0373894	0.0167931
0.929688	0.0764553	0.0359992	0.0434065	0.0293042	0.0295269	0.0239762	0.0299418	0.030775				0.0374231	0.0167784
0.9375	0.0764576	0.0360987	0.0434148	0.0293012	0.029554	0.0239332	0.0298425	0.0308743				0.0374345	0.0167825
0.945312	0.0766715	0.0358974	0.0434835	0.0291881	0.0295795	0.0239047	0.0297123	0.0309819				0.0374274	0.0168715
0.953125	0.0766906	0.0359402	0.0436627	0.0290482	0.0295932	0.0238872	0.0296307	0.0308691				0.0374152	0.0169091
0.960938	0.0766271	0.0358649	0.0437104	0.0290204	0.0295637	0.0240393	0.0294533	0.0308776				0.0373946	0.0168894
0.96875	0.0764115	0.035872	0.0437018	0.028957	0.0296473	0.0241137	0.0294618	0.0307966				0.0373702	0.0168119
0.976562	0.0762734	0.0360586	0.0436238	0.0288536	0.0295971	0.0241583	0.0294996	0.0307692				0.0373542	0.0167644
0.984375	0.0762802	0.0359117	0.0436341	0.0286787	0.0295641	0.0241258	0.0295629	0.0308472				0.0373256	0.016779
0.992188	0.0762984	0.0358682	0.0435896	0.0286839	0.0295202	0.0241247	0.0294102	0.030853				0.0372935	0.0167956
1	0.0763306	0.0358149	0.0437152	0.0287322	0.0295638	0.0239546	0.0293673	0.0307851				0.0372829	0.0168331
1.00781	0.0761746	0.0359952	0.0439554	0.0289288	0.0296645	0.0239275	0.0293656	0.0309061				0.0373647	0.0167683
1.01562	0.0760424	0.0360027	0.0440751	0.0290216	0.0297524	0.0239145	0.0293742	0.0310955				0.0374098	0.0167095
1.02344	0.0757871	0.0360682	0.0441331	0.0292247	0.0296531	0.0239725	0.0294227	0.0312087				0.0374338	0.0166037
1.03125	0.0755877	0.0360388	0.044213	0.0294404	0.0296496	0.0239719	0.0293898	0.0311614				0.0374316	0.016533
1.03906	0.075404	0.0361336	0.0443457	0.0296198	0.0295942	0.0240722	0.0293671	0.0312069				0.0374679	0.0164581
1.04688	0.0753403	0.0361853	0.0443484	0.0295845	0.0295234	0.0241027	0.0294316	0.0311679				0.0374605	0.016438
1.05469	0.0753374	0.0361277	0.0443874	0.02949	0.029651	0.0240548	0.0292656	0.0314595				0.0374717	0.0164396
1.0625	0.0751465	0.0361347	0.0442154	0.029466	0.0296965	0.0241393	0.0293123	0.0313019				0.0374266	0.0163601
1.07031	0.0750528	0.0362311	0.043955	0.0294771	0.029592	0.0242165	0.0292751	0.0312627				0.0373828	0.0163151
1.07812	0.074976	0.0361413	0.0440464	0.0293686	0.0296239	0.0242032	0.0292566	0.0312691				0.0373606	0.0163039
1.08594	0.0749638	0.036057	0.043885	0.0294922	0.0296155	0.0243131	0.029169	0.0312509				0.0373433	0.0162781
1.09375	0.0749647	0.0362022	0.0439119	0.0296251	0.0298269	0.024271	0.029162	0.0311662				0.0373912	0.016265
1.10156	0.0749302	0.0361533	0.0438096	0.02982	0.0297677	0.0243646	0.029239	0.0312899				0.0374218	0.016216
1.10938	0.0746814	0.036129	0.0438366	0.0299617	0.0297855	0.0245232	0.0291536	0.0311167				0.0373984	0.0161226
1.11719	0.0746882	0.036301	0.0440876	0.0301128	0.0299252	0.0246819	0.0293263	0.0310835				0.0375258	0.0160891
1.125	0.0747866	0.0363385	0.044187	0.0301139	0.0300131	0.0248375	0.0294354	0.0310231				0.0375919	0.0160989
1.13281	0.0748878	0.036431	0.0441429	0.0299516	0.030195	0.0249792	0.0295865	0.0311368				0.0376639	0.016094
1.14062	0.0749291	0.0365689	0.0442322	0.0300462	0.0303231	0.0252155	0.0295996	0.031119				0.0377542	0.01607
1.14844	0.0749992	0.0365025	0.0441982	0.0300106	0.0304045	0.0254301	0.0294769	0.0310771				0.0377624	0.0160768
1.15625	0.0751174	0.0363954	0.0443698	0.0300858	0.0303174	0.025531	0.0293331	0.0308716				0.0377527	0.0161397
1.16406	0.0750687	0.0363053	0.0443397	0.030143	0.0303699	0.0255508	0.0294164	0.0309236				0.0377647	0.0161041
1.17188	0.0750315	0.0361871	0.0443714	0.0301863	0.030323	0.0255254	0.0293582	0.0309033				0.0377358	0.0161037
1.17969	0.0749589	0.0362212	0.0443732	0.030299	0.0304493	0.0254849	0.0292723	0.0308729				0.0377415	0.0160762
1.1875	0.0749266	0.0362238	0.0444144	0.0304124	0.0306057	0.0254249	0.0293093	0.0310418				0.0377949	0.016044
1.19531	0.0749226	0.0359889	0.0445944	0.0303841	0.0307847	0.0254125	0.0292855	0.0310205				0.0377991	0.0160519
1.20312	0.0749783	0.0359809	0.0446262	0.0304468	0.0308881	0.0255697	0.0293014	0.0311688				0.03787	0.0160344
1.21094	0.0750571	0.0359671	0.0446274	0.0304175	0.0308018	0.0257194	0.029255	0.0311675				0.0378766	0.0160555
1.21875	0.0750512	0.0359746	0.0447451	0.0304017	0.0307921	0.0259243	0.0292874	0.0310597				0.0379045	0.0160442
1.22656	0.0750809	0.035929	0.0447882	0.0304699	0.0309075	0.0259121	0.0292131	0.0309333				0.0379043	0.0160604
1.23438	0.0750335	0.0357254	0.0447904	0.0306376	0.030975	0.0259096	0.0291427	0.0309143				0.0378911	0.0160404
1.24219	0.0750633	0.0356592	0.0448038	0.0307599	0.030901	0.0260931	0.0291665	0.0308717				0.0379148	0.0160305
1.25	0.0751179	0.0356712	0.0449239	0.0308129	0.0308546	0.0261879	0.0291012	0.0309641				0.0379542	0.0160446
1.25781	0.0753007	0.0356281	0.0447343	0.0308835	0.030842	0.026229	0.0291985	0.0309373				0.0379692	0.0160806
1.26562	0.0753548	0.0357064	0.0446563	0.0308754	0.030759	0.026295	0.0291568	0.0308828				0.0379608	0.0160979
1.27344	0.0752976	0.0355284	0.0448336	0.0310032	0.0307724	0.0262511	0.0291458	0.0308207				0.0379566	0.0160938
1.28125	0.0751631	0.035315	0.0447879	0.031073	0.030868	0.0262658	0.0290996	0.0308362				0.0379261	0.016042
1.28906	0.0750513	0.0352376	0.0448199	0.0310107	0.0308319	0.0262483	0.0289719	0.0306265				0.0378498	0.01604
1.29688	0.075015	0.0352164	0.0449829	0.0310545	0.0308528	0.0263364	0.0289207	0.0306337				0.0378766	0.0160293
1.30469	0.0750684	0.035111	0.0447779	0.0311246	0.0307495	0.0264154	0.0289804	0.0305071				0.0378418	0.0160343
1.3125	0.0749907	0.0349841	0.0448231	0.0312503	0.0306939	0.0265562	0.0288767	0.0303418				0.0378146	0.0160155
1.32031	0.0749467	0.0349204	0.0446731	0.0313759	0.0307492	0.0265554	0.028898	0.0302296				0.0377935	0.0159883
1.32812	0.074912	0.0347915	0.0443156	0.0314413	0.0307895	0.0266191	0.0288237	0.0302542				0.0377434	0.0159503
1.33594	0.0749371	0.0347003	0.0445715	0.0314068	0.0309648	0.0266699	0.0288951	0.0301943				0.0377925	0.0159609
1.34375	0.0748529	0.0345909	0.0445268	0.0313873	0.030974	0.0267764	0.0287294	0.0300674				0.0377381	0.0159452
1.35156	0.0747457	0.0342941	0.0444471	0.0315552	0.0310231	0.0267585	0.028683	0.0299893				0.037687	0.0159119
1.35938	0.0746668	0.0342465	0.0443205	0.0315591	0.031094	0.0269023	0.0287634	0.0299739				0.0376908	0.0158556
1.36719	0.0745992	0.0340578	0.0443345	0.0316644	0.0311308	0.0269658	0.0287943	0.0298551				0.0376752	0.0158316
1.375	0.0746836	0.0338605	0.0443053	0.0317687	0.0310703	0.0269982	0.0287969	0.0298298				0.0376642	0.0158611
1.38281	0.074705	0.0336922	0.0441495	0.0318994	0.0310639	0.0271476	0.0287425	0.0296182				0.0376273	0.0158636
1.39062	0.0745962	0.0336284	0.0441321	0.0318725	0.0310398	0.0271989	0.0286193	0.0295384				0.0375782	0.0158422
1.39844	0.0745924	0.0333203	0.0439634	0.0319614	0.0310294	0.0274383	0.0286394	0.0294256				0.0375463	0.015823
1.40625	0.0746396	0.0332056	0.0441842	0.0320046	0.0310473	0.0275735	0.0284063	0.0294012				0.0375578	0.0158615
1.41406	0.0746146	0.033277	0.0441533	0.0321008	0.0310097	0.0277917	0.0284156	0.0293307				0.0375867	0.0158309
1.42188	0.0744451	0.0332924	0.0440014	0.0320475	0.0309834	0.0278934	0.0284195	0.0292681				0.0375438	0.0157643
1.42969	0.074507	0.0330919	0.0438521	0.0319987	0.031018	0.027939	0.0283284	0.0292402				0.0374969	0.0157903
1.4375	0.0745035	0.0330921	0.043975	0.0319927	0.0309695	0.027949	0.0282967	0.0290893				0.0374835	0.0158125
1.44531	0.0744595	0.0332736	0.0438843	0.0320372	0.0309565	0.0281113	0.0281738	0.0291472				0.0375054	0.015776
1.45312	0.074277	0.0332983	0.0440232	0.0320451	0.0310229	0.0280943	0.0281717	0.0292248				0.0375197	0.0157136
1.46094	0.0742008	0.0333184	0.0440313	0.0319077	0.0310137	0.0280265	0.0282487	0.0291889				0.037492	0.0156973
1.46875	0.0742118	0.0333921	0.043984	0.032117	0.0310895	0.0279709	0.0282138	0.0292868				0.0375332	0.0156809
1.47656	0.0741355	0.0332982	0.0438493	0.0321965	0.0310492	0.0280828	0.0280913	0.0290906				0.0374742	0.0156652
1.48438	0.0739959	0.0332291	0.0437431	0.0322729	0.03097	0.0281153	0.027957	0.0292146				0.0374372	0.0156154
1.49219	0.0738374	0.0332602	0.043743	0.032293	0.0309023	0.0281418	0.0279902	0.0292474				0.0374269	0.0155567
1.5	0.0736775	0.0333096	0.043631	0.0322968	0.0309523	0.0282228	0.0281136	0.0293721				0.037447	0.0154648
1.50781	0.0735798	0.0332668	0.0434859	0.0321968	0.0308494	0.0281215	0.0280159	0.0291627				0.0373349	0.0154691
1.51562	0.0735345	0.0331925	0.043325	0.0320468	0.0307662	0.0281582	0.0281013	0.0290234				0.0372685	0.01546
1.52344	0.0734372	0.0332526	0.0431754	0.0319121	0.0307999	0.0280631	0.0280936	0.0288931				0.0372034	0.01544
1.53125	0.0734218	0.0332523	0.0430969	0.0318447	0.0308181	0.0280165	0.0281727	0.0290094				0.0372041	0.0154212
1.53906	0.0734093	0.0332193	0.043075	0.0319284	0.0309287	0.0276923	0.0283152	0.0288888				0.0371821	0.0154319
1.54688	0.0735239	0.0329274	0.0432052	0.0320115	0.0309282	0.0277321	0.0282506	0.0286877				0.0371583	0.015502
1.55469	0.0736129	0.0328827	0.0431452	0.0319166	0.0308004	0.0277182	0.0283196	0.0284349				0.0371038	0.0155576
1.5625	0.0736339	0.0330166	0.0432927	0.0320302	0.0308021	0.0277785	0.0282966	0.0284945				0.0371682	0.0155542
1.57031	0.0736488	0.0329565	0.043634	0.0320965	0.0308611	0.0277451	0.0282484	0.0284428				0.0372041	0.0155855
1.57812	0.0736847	0.0331909	0.0435157	0.0320437	0.0307742	0.0278105	0.0281963	0.0283268				0.0371929	0.0155973
1.58594	0.0736348	0.0333279	0.043582	0.0319243	0.030747	0.0277746	0.0281918	0.0282217				0.0371755	0.0155989
1.59375	0.0734696	0.0331674	0.043514	0.0318241	0.0305216	0.0278766	0.0281775	0.0282917				0.0371053	0.0155505
1.60156	0.0734889	0.0331908	0.0432848	0.0317459	0.0305122	0.0279501	0.0281887	0.0283683				0.0370912	0.015534
1.60938	0.0733878	0.0332343	0.0431371	0.0316487	0.0304962	0.0278575	0.0282536	0.0284034				0.0370523	0.0154957
1.61719	0.0733369	0.0331516	0.0428422	0.0315227	0.0304618	0.0278155	0.0282359	0.0283628				0.0369662	0.0154819
1.625	0.0732093	0.0331374	0.0430739	0.0314923	0.0304209	0.0277142	0.0282699	0.0282743				0.036949	0.0154693
1.63281	0.0730882	0.0330159	0.0430691	0.0315179	0.030376	0.0277317	0.0280613	0.0283367				0.0368996	0.0154447
1.64062	0.0730624	0.0329811	0.0430145	0.0314721	0.0302378	0.0277287	0.0278958	0.0282228				0.0368269	0.0154677
1.64844	0.0730635	0.0329844	0.0427911	0.0313872	0.0302545	0.0277144	0.0280776	0.0281288				0.0368002	0.0154525
1.65625	0.0729333	0.0330276	0.0429131	0.0313898	0.0302932	0.027641	0.0281986	0.0282921				0.0368361	0.0153951
1.66406	0.0728364	0.0331514	0.0428757	0.0313831	0.0302854	0.0276154	0.0283031	0.0282385				0.0368361	0.0153552
1.67188	0.0728193	0.0332926	0.0428577	0.0314427	0.0302578	0.0275755	0.0282327	0.0283865				0.0368581	0.0153397
1.67969	0.0728212	0.0332008	0.0427942	0.0313568	0.0301682	0.0274373	0.0281967	0.0285435				0.0368148	0.0153524
1.6875	0.0727451	0.0330912	0.0428668	0.0313618	0.0300907	0.0274677	0.0281697	0.0285553				0.0367936	0.0153378
1.69531	0.0727577	0.0332072	0.0428239	0.0313602	0.0300609	0.0274955	0.0282669	0.0287195				0.0368365	0.0153149
1.70312	0.0727064	0.0332125	0.0427982	0.031339	0.0300151	0.0273842	0.0281392	0.028698				0.0367866	0.0153217
1.71094	0.0726269	0.0332075	0.0426921	0.0313545	0.0301256	0.027632	0.0280644	0.0287072				0.0368013	0.0152655
1.71875	0.0725724	0.0332999	0.0427393	0.0313214	0.0301753	0.0275482	0.0279232	0.0287131				0.0367866	0.0152638
1.72656	0.0724415	0.033394	0.04258	0.0311675	0.0301204	0.0276342	0.0279633	0.0286745				0.0367469	0.0152117
1.73438	0.0725918	0.0336029	0.0426268	0.0310221	0.0300626	0.0276532	0.0281495	0.0286315				0.0367926	0.015256
1.74219	0.0725429	0.0337269	0.0425841	0.030989	0.0301554	0.0276643	0.0281407	0.0285764				0.0367974	0.0152336
1.75	0.0724525	0.0336912	0.0425518	0.0310232	0.0301999	0.0276303	0.0282176	0.0284655				0.036779	0.0152033
1.75781	0.0723993	0.0338878	0.0425814	0.0309433	0.0300895	0.0276946	0.0280902	0.0284233				0.0367637	0.0152009
1.76562	0.0722496	0.0339598	0.042672	0.0310032	0.0300539	0.0276008	0.0282126	0.0282959				0.036756	0.0151611
1.77344	0.0722644	0.0341299	0.0425625	0.0308452	0.0299407	0.027557	0.028227	0.028306				0.0367291	0.0151733
1.78125	0.0721962	0.034199	0.0427068	0.030804	0.0298278	0.0275473	0.0283121	0.0283411				0.0367418	0.0151577
1.78906	0.0721445	0.0343149	0.0426745	0.0308037	0.0297317	0.0275256	0.0283202	0.0285515				0.0367583	0.015127
1.79688	0.0722236	0.0343236	0.0425177	0.0307858	0.0296864	0.0275879	0.0284181	0.0285754				0.0367648	0.0151336
1.80469	0.072175	0.0345582	0.0426936	0.0306825	0.0296643	0.0275982	0.0285367	0.0287995				0.0368385	0.0151018
1.8125	0.0721333	0.0344989	0.0426769	0.0306128	0.0297056	0.0275444	0.0285633	0.0289218				0.0368321	0.0150829
1.82031	0.0720832	0.0345483	0.0425991	0.0306429	0.0295573	0.0274329	0.0285399	0.0291575				0.0368201	0.0150634
1.82812	0.0720158	0.0345721	0.042519	0.0307254	0.029381	0.027423	0.0286321	0.0290082				0.0367846	0.0150481
1.83594	0.0720454	0.0345719	0.0424299	0.0307311	0.0293301	0.0274433	0.028819	0.0291544				0.0368157	0.0150296
1.84375	0.0719544	0.0348179	0.0423632	0.0305609	0.0292608	0.0273806	0.0289713	0.0291338				0.0368054	0.0150012
1.85156	0.0719898	0.0350034	0.0423144	0.0303567	0.0290607	0.0273803	0.0289785	0.0292089				0.0367866	0.0150281
1.85938	0.0720153	0.0351439	0.0423304	0.030307	0.0290415	0.027384	0.0288594	0.029172				0.0367817	0.0150509
1.86719	0.0719175	0.035284	0.0424023	0.0303011	0.0290723	0.0272811	0.0289379	0.029246				0.0368053	0.015016
1.875	0.0717965	0.0356301	0.0426267	0.0302575	0.029139	0.0272636	0.0288126	0.0291022				0.0368285	0.0150027
1.88281	0.0714676	0.0357536	0.0426651	0.030253	0.0291022	0.0272198	0.0287338	0.0292127				0.036801	0.014899
1.89062	0.0714877	0.035853	0.0427657	0.0302918	0.0290348	0.0271677	0.0288272	0.0292073				0.0368294	0.014911
1.89844	0.0715083	0.0360025	0.0426636	0.0303012	0.028998	0.0271344	0.0289805	0.0291887				0.0368472	0.0149058
1.90625	0.071529	0.036211	0.0425516	0.0302034	0.0290861	0.0270044	0.029226	0.0290761				0.036861	0.0149068
1.91406	0.0714961	0.0362124	0.042545	0.0300558	0.0290963	0.0269556	0.0292352	0.0290356				0.036829	0.0149112
1.92188	0.0714629	0.0363953	0.042635	0.0300772	0.0291542	0.0267614	0.0292473	0.0289889				0.0368403	0.0149198
1.92969	0.0714475	0.0366296	0.0426089	0.0301173	0.029184	0.0266681	0.0291706	0.0288328				0.0368324	0.0149342
1.9375	0.0713749	0.0365635	0.0426597	0.0301535	0.0291842	0.0265682	0.0292545	0.0290066				0.0368456	0.0149013
1.94531	0.0713963	0.036519	0.0425475	0.0300426	0.0291948	0.0265631	0.0293818	0.0289066				0.0368189	0.0149075
1.95312	0.0715401	0.0366961	0.0423643	0.0299092	0.0290371	0.0266172	0.0293891	0.028998				0.0368189	0.0149526
1.96094	0.0716414	0.0365471	0.0424546	0.029937	0.0290079	0.0266524	0.0294153	0.0290001				0.036832	0.0149862
1.96875	0.0715972	0.0363977	0.0424715	0.0297728	0.0289803	0.0267106	0.0294487	0.0289964				0.0367969	0.0149783
1.97656	0.0716376	0.0363495	0.0427318	0.0296748	0.0289727	0.0267726	0.0295554	0.0290216				0.0368395	0.0149981
1.98438	0.0717895	0.0364857	0.0428361	0.0296332	0.0290826	0.0269333	0.0296117	0.0289057				0.0369097	0.0150379
1.99219	0.0719104	0.0365834	0.0429469	0.0297541	0.029183	0.026831	0.029574	0.0287515				0.0369418	0.0150923
2	0.0718135	0.0366656	0.0430214	0.0297246	0.0290469	0.0268946	0.0294173	0.028841				0.0369281	0.0150745
2.00781	0.0717902	0.0368491	0.04322	0.0297153	0.0291086	0.026967	0.029345	0.0287943				0.0369737	0.015076
2.01562	0.0717324	0.0369157	0.0430704	0.0297388	0.029094	0.0269963	0.0292695	0.0286282				0.0369307	0.0150632
2.02344	0.0717781	0.0371799	0.0432154	0.0296837	0.0289729	0.0270085	0.0291707	0.0286374				0.0369558	0.0151053
2.03125	0.0718062	0.0371737	0.0430548	0.0295249	0.0290405	0.0270719	0.0292239	0.0283918				0.0369109	0.0151208
2.03906	0.0718038	0.0373141	0.0430179	0.0294538	0.0288707	0.0272864	0.0290056	0.0284306				0.0368979	0.0151293
2.04688	0.0717114	0.0374889	0.0428475	0.0294649	0.0288207	0.0274314	0.0290821	0.0284894				0.036917	0.0150695
2.05469	0.0716311	0.0377754	0.0430208	0.0296415	0.0288848	0.0275581	0.0289764	0.0283907				0.0369848	0.0150419
2.0625	0.0716853	0.0378307	0.0427932	0.0296086	0.0288564	0.0274932	0.0289479	0.028374				0.0369487	0.0150612
2.07031	0.0716177	0.0377345	0.0424737	0.0294701	0.0288762	0.0275117	0.0290144	0.0285183				0.0369021	0.0150107
2.07812	0.0714413	0.037584	0.0424575	0.0295538	0.0290195	0.027392	0.0290611	0.0286132				0.0368903	0.0149334
2.08594	0.0715132	0.0375283	0.0424792	0.0294952	0.0291749	0.0274192	0.0291202	0.0288222				0.036944	0.0149272
2.09375	0.0716216	0.0377415	0.0425909	0.0293948	0.0292829	0.0273853	0.0292275	0.0287336				0.0369973	0.0149716
2.10156	0.0714951	0.0378994	0.0427026	0.0293391	0.0292521	0.0274458	0.0291522	0.0287312				0.0370022	0.0149437
2.10938	0.0714985	0.0378571	0.0427999	0.0293572	0.0292527	0.0274993	0.0292405	0.028773				0.0370348	0.0149336
2.11719	0.0714034	0.0379925	0.0429453	0.0292877	0.0291385	0.0274997	0.0291704	0.028816				0.0370317	0.0149272
2.125	0.0713237	0.0380613	0.0426208	0.0292812	0.0291457	0.0274634	0.0290666	0.0288373				0.036975	0.014893
2.13281	0.071363	0.038103	0.0424596	0.0293354	0.029225	0.0274107	0.0292097	0.0287266				0.0369791	0.0148907
2.14062	0.0711868	0.0382751	0.0424476	0.0294381	0.0293075	0.0272437	0.0292692	0.0287437				0.036989	0.01483
2.14844	0.071022	0.0383112	0.0426208	0.0293982	0.029315	0.0272294	0.0292733	0.0288005				0.0369963	0.0147844
2.15625	0.0709441	0.0384759	0.0425726	0.0295182	0.0293963	0.0272112	0.0291616	0.0288572				0.0370171	0.0147493
2.16406	0.0709388	0.0383461	0.0426391	0.0295025	0.0293084	0.0273377	0.0291103	0.0288832				0.0370083	0.014747
2.17188	0.0709082	0.0383563	0.0426143	0.0293689	0.0294221	0.0274227	0.0291172	0.0287004				0.0369888	0.0147432
2.17969	0.0707978	0.0384539	0.0426608	0.0294391	0.0292582	0.0275297	0.0292504	0.0286307				0.0370026	0.0147034
2.1875	0.0708098	0.0385428	0.0426471	0.0293394	0.0291775	0.0275921	0.0292797	0.0285991				0.0369984	0.014716
2.19531	0.0708588	0.0385998	0.0427385	0.0293739	0.0291876	0.0275776	0.0292257	0.0283851				0.0369933	0.0147577
2.20312	0.0709334	0.0385489	0.0425098	0.0293951	0.0292843	0.0275738	0.029342	0.0284407				0.0370035	0.0147472
2.21094	0.0709532	0.0385288	0.0425935	0.0293209	0.0291331	0.0272693	0.0293862	0.0285053				0.0369613	0.0147943
2.21875	0.0709709	0.0385138	0.0424889	0.0292805	0.0292286	0.0271742	0.0294569	0.0285887				0.0369628	0.0147871
2.22656	0.0709935	0.0384847	0.0424625	0.0292735	0.0291871	0.0269995	0.0293893	0.0285379				0.036916	0.0148219
2.23438	0.0708731	0.0383793	0.0422855	0.0291853	0.0290732	0.0270153	0.029389	0.0286735				0.0368593	0.0147741
2.24219	0.0708779	0.0384486	0.0425099	0.0289524	0.0291016	0.027042	0.0294011	0.0287037				0.0368797	0.0147983
2.25	0.0708804	0.0385693	0.042416	0.0290107	0.0291308	0.0270238	0.0293742	0.0288336				0.0369048	0.0147828
2.25781	0.0708389	0.0385161	0.0424649	0.0289552	0.029114	0.0269377	0.0294283	0.0287548				0.0368762	0.014787
2.26562	0.0708156	0.038289	0.0423864	0.0287525	0.029238	0.0268801	0.0293431	0.0288463				0.0368189	0.0147827
2.27344	0.0707255	0.0382134	0.0426465	0.0288766	0.0293412	0.026944	0.0294203	0.028924				0.0368865	0.0147314
2.28125	0.0708065	0.0381627	0.0424344	0.0288828	0.0293196	0.0270047	0.0295054	0.0288922				0.036876	0.0147374
2.28906	0.0708168	0.0381643	0.0425307	0.0290336	0.0294009	0.0271217	0.0294648	0.0288107				0.0369179	0.0147266
2.29688	0.070563	0.0381114	0.0426616	0.0290549	0.029364	0.0271891	0.0294421	0.0287962				0.0368978	0.0146472
2.30469	0.0704628	0.0380672	0.0427674	0.029035	0.0294168	0.0270327	0.0294358	0.0287641				0.0368727	0.0146354
2.3125	0.0703229	0.0380762	0.0427121	0.0288756	0.0294698	0.0270954	0.029509	0.0287887				0.0368562	0.0145817
2.32031	0.0703549	0.0382243	0.0428312	0.0288166	0.0296258	0.0272285	0.0295923	0.0287059				0.0369224	0.0145823
2.32812	0.0704585	0.0382615	0.0431724	0.0286515	0.0296935	0.0272521	0.0296169	0.0288885				0.0369994	0.0146266
2.33594	0.07037	0.0384251	0.0431905	0.0286695	0.0296908	0.0271716	0.0295429	0.0288645				0.0369906	0.0146147
2.34375	0.0705629	0.0384133	0.0433311	0.0287318	0.0297441	0.027069	0.0296207	0.0287423				0.0370269	0.0146912
2.35156	0.0705235	0.0385118	0.0432926	0.0288407	0.0298086	0.0270931	0.0297452	0.0288607				0.0370845	0.0146432
2.35938	0.0706214	0.0384017	0.0436381	0.028867	0.0297507	0.0270294	0.0299035	0.0287365				0.0371185	0.0147021
2.36719	0.0707949	0.0383521	0.0435063	0.0287643	0.029705	0.026976	0.0299759	0.0287725				0.0371059	0.0147586
2.375	0.0709928	0.0384295	0.0434787	0.0286824	0.0296604	0.0268446	0.0301701	0.0287836				0.0371303	0.0148311
2.38281	0.071327	0.0384134	0.0434163	0.0285465	0.0295937	0.0267683	0.0303354	0.0287652				0.0371457	0.0149502
2.39062	0.0713697	0.0384921	0.0435446	0.0286494	0.0295472	0.0267265	0.0303394	0.0286533				0.0371652	0.0149808
2.39844	0.0713799	0.0384863	0.04351	0.0284386	0.0295068	0.0267422	0.0302338	0.0287245				0.0371277	0.0150018
2.40625	0.0713047	0.0386238	0.043546	0.0285879	0.029343	0.0267781	0.0300925	0.028751				0.0371284	0.0149848
2.41406	0.071358	0.0386583	0.0432725	0.0286765	0.0293847	0.0268957	0.0300408	0.0287866				0.0371341	0.0149651
2.42188	0.0714881	0.0387712	0.043351	0.0287511	0.0292524	0.026917	0.029993	0.0288328				0.0371696	0.0150153
2.42969	0.0714008	0.0387623	0.0433613	0.0288199	0.0291533	0.0269085	0.0301836	0.0289221				0.037189	0.0149702
2.4375	0.0714495	0.0389691	0.043299	0.0288119	0.0290553	0.0269729	0.0301176	0.0289703				0.0372057	0.0149883
2.44531	0.0713183	0.0388766	0.0433309	0.0289702	0.0289752	0.0268353	0.0301041	0.0288496				0.0371575	0.0149634
2.45312	0.0712711	0.0386341	0.0434929	0.0289729	0.0289763	0.0267456	0.0300298	0.0289896				0.037139	0.0149566
2.46094	0.0711846	0.0387828	0.0434002	0.0290459	0.0289342	0.0266544	0.0300453	0.0290453				0.0371366	0.0149264
2.46875	0.0711064	0.0390745	0.0433493	0.0290484	0.028933	0.0266063	0.0298712	0.0290333				0.0371278	0.0149205
2.47656	0.0710338	0.0391256	0.043391	0.0290206	0.0289002	0.0266035	0.0298735	0.029229				0.0371472	0.0148902
2.48438	0.0710696	0.0390947	0.0432551	0.029131	0.0287686	0.0265649	0.0300033	0.0293137				0.0371501	0.0148837
2.49219	0.0710527	0.0390823	0.0430236	0.0290355	0.028734	0.0266239	0.0300061	0.0293403				0.0371123	0.0148666
2.5	0.0711769	0.0390779	0.0427203	0.0291833	0.028661	0.0266937	0.0300687	0.0291427				0.0370906	0.0148885
2.50781	0.0711606	0.0388687	0.042758	0.0292213	0.0285144	0.0266287	0.0300402	0.0291209				0.0370391	0.0149005
2.51562	0.0711818	0.0390036	0.0426648	0.0293258	0.0285144	0.0266052	0.0301044	0.029215				0.0370769	0.014888
2.52344	0.0710369	0.0390817	0.0428743	0.0292826	0.0284504	0.0266921	0.0300963	0.0291517				0.0370833	0.0148587
2.53125	0.0709088	0.0390231	0.0429992	0.0295116	0.0284397	0.0267579	0.0300185	0.0293493				0.037126	0.0147904
2.53906	0.0707954	0.0389616	0.043028	0.0294961	0.0285314	0.0266583	0.0300495	0.0292842				0.0371006	0.0147602
2.54688	0.0706265	0.0389441	0.0430253	0.0294897	0.0285098	0.0265268	0.0301744	0.0292113				0.0370635	0.0147174
2.55469	0.0705935	0.0388606	0.0429297	0.0295033	0.028462	0.0263118	0.0303125	0.0293487				0.0370403	0.0147054
2.5625	0.0705361	0.0388269	0.0430068	0.0294271	0.0284787	0.0261905	0.0304	0.029334				0.037025	0.0147029
2.57031	0.0705228	0.0390045	0.0431417	0.0294835	0.0283656	0.0261428	0.0303247	0.0294034				0.0370486	0.0147197
2.57812	0.0705862	0.0389657	0.0431998	0.0295123	0.0282813	0.0261756	0.0302241	0.0293423				0.0370359	0.0147558
2.58594	0.0705788	0.0389611	0.0430011	0.029507	0.0281981	0.0259819	0.030284	0.029273				0.0369731	0.0147707
2.59375	0.0704938	0.0389805	0.0429067	0.0295002	0.0280488	0.0259326	0.0301841	0.0291949				0.0369052	0.0147687
2.60156	0.070538	0.0389688	0.0430394	0.0295833	0.0279597	0.0256885	0.0301863	0.0291508				0.0368894	0.0148217
2.60938	0.070564	0.0391174	0.0431321	0.0296068	0.0278849	0.0256139	0.030199	0.0290926				0.0369013	0.0148551
2.61719	0.0706565	0.0389376	0.0429758	0.0298439	0.0278544	0.0255087	0.0303301	0.0291389				0.0369057	0.0148581
2.625	0.0706637	0.0390583	0.0429962	0.0298476	0.0277885	0.0254666	0.0303219	0.0291855				0.036916	0.0148712
2.63281	0.0705925	0.0390736	0.042996	0.0298742	0.0276905	0.025463	0.0304027	0.0293024				0.0369244	0.014842
2.64062	0.0705643	0.0390742	0.0429602	0.0298559	0.0276003	0.0255853	0.0304819	0.0293402				0.0369328	0.0148189
2.64844	0.0705915	0.0390426	0.0429347	0.0299692	0.0275248	0.0255562	0.0305408	0.0293758				0.0369419	0.0148217
2.65625	0.0706637	0.0392291	0.0427456	0.0298572	0.0274037	0.0255084	0.0307536	0.0292489				0.0369263	0.0148586
2.66406	0.0705665	0.0393052	0.0423324	0.0299122	0.0274625	0.0255549	0.0308501	0.0291809				0.0368956	0.0147915
2.67188	0.0703773	0.0394678	0.0423129	0.0298413	0.0273648	0.0254897	0.0308966	0.0292221				0.0368716	0.0147481
2.67969	0.070273	0.039336	0.0420325	0.0297525	0.0274655	0.0255663	0.0309004	0.0291847				0.0368139	0.0146875
2.6875	0.0702157	0.0394969	0.0419512	0.0298346	0.0275088	0.0254711	0.0307765	0.0293215				0.036822	0.0146668
2.69531	0.0700386	0.0395006	0.0420151	0.029686	0.0274537	0.0255861	0.0308219	0.029216				0.0367898	0.0146202
2.70312	0.0699088	0.0394998	0.0420938	0.0297072	0.0273606	0.0255753	0.030894	0.0291574				0.0367746	0.0145906
2.71094	0.0698038	0.0396085	0.0419924	0.0297928	0.0274081	0.025649	0.0309246	0.0289449				0.0367655	0.0145503
2.71875	0.0697868	0.0396512	0.0420253	0.0298862	0.0272903	0.0257758	0.0309879	0.029065				0.0368086	0.0145256
2.72656	0.069717	0.0397368	0.0420723	0.0299461	0.0272891	0.0258253	0.0310705	0.0290955				0.0368441	0.0144914
2.73438	0.0696614	0.0399446	0.0419751	0.0301616	0.0272905	0.0258471	0.0310732	0.0291615				0.0368894	0.0144523
2.74219	0.0696251	0.0401824	0.0419057	0.0302881	0.0272214	0.0258465	0.031167	0.029124				0.03692	0.0144403
2.75	0.0694435	0.0401313	0.0420974	0.0302866	0.0271768	0.0258784	0.0310796	0.0291707				0.036908	0.014392
2.75781	0.0694179	0.0400731	0.0422325	0.0302235	0.0273166	0.0259844	0.0311271	0.0291994				0.0369468	0.0143631
2.76562	0.0693535	0.0402367	0.0422392	0.030393	0.027206	0.0261092	0.0312959	0.0292729				0.0370133	0.0143183
2.77344	0.0693504	0.0403162	0.0420758	0.0304034	0.0271434	0.0260049	0.0313243	0.0292051				0.0369779	0.014332
2.78125	0.0692454	0.0403089	0.0420851	0.0304783	0.0271949	0.0260431	0.0313278	0.0291863				0.0369837	0.0142855
2.78906	0.0690837	0.0402361	0.0418542	0.0303896	0.0271074	0.0258388	0.0313213	0.0293423				0.0368967	0.0142445
2.79688	0.0691516	0.0403117	0.0417096	0.0304065	0.0271194	0.0258287	0.0313828	0.0294083				0.0369148	0.0142523
2.80469	0.0689907	0.0403954	0.0417352	0.0305186	0.0270963	0.0258746	0.0313432	0.0295231				0.0369346	0.014188
2.8125	0.0688591	0.0404787	0.0417608	0.0306947	0.0269868	0.0258758	0.0313816	0.0294348				0.036934	0.0141537
2.82031	0.068642	0.0405004	0.0416892	0.0306124	0.0268296	0.0257808	0.0313136	0.0294672				0.0368544	0.0141142
2.82812	0.0685018	0.040649	0.0415486	0.0306318	0.0269495	0.0256691	0.0314034	0.0293503				0.0368379	0.014071
2.83594	0.0682825	0.0408326	0.04128	0.0306497	0.0269211	0.0256457	0.031516	0.0294366				0.0368205	0.013987
2.84375	0.0680052	0.041032	0.0413066	0.03078	0.0268783	0.0257473	0.0314568	0.0296139				0.0368525	0.0138821
2.85156	0.0678216	0.0410119	0.0411485	0.0308889	0.0269212	0.0258266	0.0313957	0.0296733				0.036836	0.013794
2.85938	0.0674477	0.0412315	0.0408228	0.0308831	0.0270771	0.0259038	0.0312793	0.0298575				0.0368129	0.0136384
2.86719	0.0672261	0.0412444	0.0407108	0.0310154	0.0270409	0.0259293	0.0312412	0.0300516				0.0368075	0.0135441
2.875	0.0670779	0.0412281	0.0408124	0.0310138	0.0269595	0.0259913	0.031184	0.0301773				0.0368055	0.013496
2.88281	0.066825	0.0412775	0.0408151	0.0311093	0.0270734	0.0260333	0.0312706	0.03033				0.0368418	0.0133791
2.89062	0.0667606	0.0414225	0.0407439	0.0310845	0.0270699	0.0260041	0.0311002	0.0304377				0.0368279	0.0133706
2.89844	0.0666212	0.0413395	0.0406792	0.0311836	0.0270594	0.0260452	0.0310778	0.0303846				0.0367988	0.0133146
2.90625	0.0666076	0.0415477	0.0404611	0.0311907	0.0271442	0.0259596	0.0310013	0.0305052				0.0368022	0.013309
2.91406	0.0666005	0.0416299	0.0404198	0.0312216	0.0270695	0.0259586	0.0310876	0.0305738				0.0368202	0.0133054
2.92188	0.0665232	0.0415694	0.0402564	0.0311318	0.0271224	0.0260045	0.0311429	0.0307096				0.0368075	0.0132535
2.92969	0.0664577	0.0414034	0.0400298	0.0311281	0.0271201	0.0260942	0.0310662	0.0306918				0.0367489	0.0132117
2.9375	0.0664763	0.0413832	0.0398516	0.0310819	0.0271586	0.0260627	0.0311034	0.0307243				0.0367302	0.0132086
2.94531	0.0665603	0.0414889	0.0397071	0.0309699	0.0271495	0.026299	0.0313213	0.0307847				0.0367851	0.0132001
2.95312	0.066614	0.0414948	0.0394841	0.03106	0.02709	0.0263227	0.0315182	0.030714				0.0367872	0.0132021
2.96094	0.0666224	0.0415421	0.0394933	0.0309987	0.027126	0.0263941	0.0315067	0.0306177				0.0367876	0.0132065
2.96875	0.0668371	0.0415263	0.0393894	0.0311263	0.0270018	0.0265099	0.0316759	0.0306609				0.0368409	0.0132518
2.97656	0.0669812	0.0415561	0.0392364	0.0311987	0.0269552	0.0264323	0.0316914	0.0304041				0.0368069	0.0133216
2.98438	0.0669392	0.0415106	0.0390578	0.0310697	0.0270063	0.0263105	0.0317167	0.0302995				0.0367388	0.013323
2.99219	0.066859	0.0415967	0.0392865	0.031038	0.0268962	0.0262125	0.0317844	0.0302672				0.0367426	0.0133305
3	0.0668363	0.041691	0.0394689	0.0308945	0.0270094	0.0261855	0.0318393	0.0303891				0.0367893	0.013322
3.00781	0.0669064	0.0418942	0.0394022	0.0307561	0.0270139	0.0261351	0.0319251	0.0304305				0.036808	0.0133603
3.01562	0.0670443	0.0417861	0.0394678	0.0307148	0.0270127	0.0261544	0.0320249	0.0305124				0.0368397	0.0133906
3.02344	0.0672837	0.0415654	0.039298	0.0308134	0.0271663	0.0260827	0.0321802	0.0306626				0.0368815	0.01342
3.03125	0.0674354	0.0416251	0.0391605	0.0307314	0.0271673	0.0260921	0.0322989	0.0307485				0.0369074	0.0134613
3.03906	0.067621	0.0416086	0.0391981	0.030711	0.0270963	0.0260863	0.0324075	0.0307765				0.0369382	0.0135238
3.04688	0.0679067	0.0416618	0.0390188	0.0307392	0.0271618	0.0261279	0.0323688	0.0309772				0.0369953	0.0135907
3.05469	0.067872	0.0415493	0.0390207	0.0306325	0.0271995	0.0260844	0.0324062	0.0311331				0.0369872	0.0135706
3.0625	0.0679721	0.0414718	0.0388272	0.0306608	0.0271616	0.0263165	0.0325075	0.0310771				0.0369993	0.0135699
3.07031	0.0680924	0.0416351	0.0389223	0.0306667	0.0272017	0.0264019	0.0325653	0.031185				0.0370838	0.0135951
3.07812	0.0681159	0.0417736	0.0388278	0.0304871	0.0272479	0.0264567	0.032689	0.0310999				0.0370872	0.0136085
3.08594	0.0680142	0.0417523	0.0389882	0.030556	0.0271343	0.026616	0.0328044	0.0311657				0.0371289	0.0135573
3.09375	0.0679861	0.0416876	0.0390439	0.0305836	0.02731	0.0266405	0.0329756	0.0311516				0.0371724	0.0135163
3.10156	0.0680309	0.0416062	0.0388724	0.030514	0.0272997	0.0269173	0.0331156	0.031146				0.0371878	0.0134936
3.10938	0.0681269	0.0414862	0.038871	0.0304708	0.0274443	0.0270036	0.0331461	0.031062				0.0372014	0.0135022
3.11719	0.0682325	0.0415546	0.0390444	0.030438	0.0274941	0.0271757	0.0331439	0.0311537				0.0372796	0.0135159
3.125	0.0683764	0.0415551	0.0391589	0.0305979	0.0274515	0.027312	0.0332183	0.0311627				0.0373541	0.0135398
3.13281	0.0684974	0.0415109	0.0392358	0.0307212	0.027453	0.0273406	0.0331436	0.0310553				0.0373697	0.0135774
3.14062	0.0687406	0.0414906	0.0395413	0.0306946	0.027502	0.0272331	0.0331938	0.0310218				0.0374272	0.0136707
3.14844	0.0688364	0.0414419	0.0395844	0.0306094	0.0275267	0.0272855	0.0333602	0.0310339				0.0374598	0.0136908
3.15625	0.0690131	0.0414613	0.039679	0.0307038	0.0277444	0.0273787	0.0332776	0.0311584				0.0375521	0.0137079
3.16406	0.069145	0.0415002	0.0398565	0.0307583	0.0278186	0.0273309	0.0333677	0.0310904				0.0376084	0.0137509
3.17188	0.0693473	0.0415485	0.0398585	0.0308881	0.0278379	0.0273083	0.0333945	0.0310467				0.0376537	0.0138123
3.17969	0.0694273	0.041702	0.0401462	0.0310193	0.0277271	0.0272418	0.0334056	0.0308566				0.0376907	0.0138737
3.1875	0.0694847	0.0417892	0.0401648	0.0310512	0.0276737	0.0273371	0.033547	0.0307914				0.0377299	0.0138881
3.19531	0.0695305	0.0417388	0.0400689	0.0311855	0.0276285	0.0271653	0.0335508	0.0309574				0.0377282	0.0139008
3.20312	0.0697385	0.0417734	0.040024	0.0311957	0.0276971	0.0271077	0.0335399	0.0310413				0.0377647	0.0139623
3.21094	0.0698291	0.041873	0.0402283	0.0312989	0.0278046	0.0270653	0.0336707	0.0312643				0.0378793	0.0139666
3.21875	0.0698169	0.0419827	0.0401042	0.0312697	0.0278901	0.0270189	0.0336939	0.0312395				0.037877	0.0139633
3.22656	0.0697971	0.042061	0.0402555	0.0312164	0.0279991	0.0269867	0.0336826	0.0311739				0.0378965	0.0139648
3.23438	0.0698209	0.0421272	0.040308	0.0311984	0.0280914	0.0269485	0.0337797	0.0310947				0.0379211	0.0139742
3.24219	0.0696943	0.0420463	0.0403595	0.0312002	0.028174	0.0269116	0.0336452	0.0311155				0.0378933	0.0139308
3.25	0.0698553	0.0421262	0.0400583	0.0312822	0.0282277	0.0270355	0.0337422	0.0310982				0.0379282	0.0139519
3.25781	0.0698115	0.0423906	0.0400113	0.0314361	0.0281997	0.0269687	0.033627	0.0312296				0.0379593	0.0139441
3.26562	0.0698706	0.0423212	0.0399029	0.0312524	0.0283348	0.0269864	0.0335603	0.0312498				0.0379348	0.0139566
3.27344	0.0699102	0.0423908	0.0400927	0.0312078	0.0284069	0.0270565	0.0335491	0.0312707				0.0379856	0.0139639
3.28125	0.0698807	0.0424913	0.0400537	0.0311661	0.0283402	0.0271177	0.0337033	0.0312362				0.0379986	0.0139561
3.28906	0.0701025	0.0426789	0.0403167	0.0311298	0.0284166	0.0271798	0.0338709	0.0311211				0.038102	0.0140317
3.29688	0.0700216	0.0426071	0.0403063	0.0310316	0.0284307	0.0271675	0.0339171	0.0311717				0.0380817	0.0140033
3.30469	0.0702583	0.0426213	0.0403193	0.0310796	0.0284223	0.0271408	0.0339082	0.0309739				0.0380905	0.0140962
3.3125	0.0705216	0.0426671	0.0403041	0.0309007	0.028589	0.0270797	0.0339109	0.0309906				0.0381205	0.014186
3.32031	0.0707524	0.0426992	0.0402765	0.0310037	0.0286559	0.0271384	0.033905	0.0310705				0.0381877	0.0142364
3.32812	0.070654	0.0426781	0.0401826	0.0311633	0.0285885	0.0271793	0.0338181	0.0311937				0.0381822	0.0141869
3.33594	0.0708259	0.0426423	0.0402273	0.0310473	0.0285703	0.0272518	0.033794	0.031215				0.0381967	0.0142441
3.34375	0.0709116	0.0425613	0.0399102	0.0310378	0.0285522	0.0272318	0.0335481	0.0310317				0.0380981	0.0142909
3.35156	0.0710431	0.0425828	0.040003	0.0311619	0.0284128	0.0272569	0.0336613	0.0309579				0.038135	0.0143388
3.35938	0.0710555	0.0424561	0.0402394	0.0312195	0.0283433	0.0271738	0.0336859	0.0308119				0.0381232	0.0143633
3.36719	0.0710331	0.0424971	0.0403738	0.0311916	0.0283839	0.0273663	0.0337703	0.0306299				0.0381558	0.0143475
3.375	0.0711136	0.0425696	0.0405705	0.0312117	0.0283996	0.0273647	0.033604	0.030489				0.0381653	0.0143968
3.38281	0.0712093	0.0425001	0.0406739	0.0313127	0.0283228	0.0275091	0.0337278	0.0305268				0.0382228	0.0144043
3.39062	0.0712547	0.0422974	0.0403364	0.0313525	0.0281693	0.0274638	0.0338018	0.0305775				0.0381567	0.0144131
3.39844	0.0712833	0.0421493	0.0404206	0.0314523	0.0282389	0.0275389	0.0338171	0.0306317				0.0381915	0.0143922
3.40625	0.0712541	0.0417415	0.0405312	0.0315316	0.0281277	0.0277354	0.0339899	0.0306643				0.038197	0.0143452
3.41406	0.0712229	0.0416582	0.0408144	0.0315386	0.0280932	0.0278021	0.0340915	0.0306085				0.0382287	0.014335
3.42188	0.0712171	0.0416177	0.04092	0.0315597	0.0279912	0.0277509	0.0340885	0.0306688				0.0382267	0.0143444
3.42969	0.0711945	0.0417312	0.0410388	0.0315712	0.0279564	0.0276573	0.0340203	0.0307545				0.0382405	0.0143531
3.4375	0.0711959	0.0417042	0.0412534	0.0316312	0.0279224	0.0275713	0.0339586	0.0308816				0.0382648	0.0143606
3.44531	0.0711257	0.0418075	0.0412131	0.0318831	0.0278524	0.0274263	0.0339118	0.0308673				0.0382609	0.0143496
3.45312	0.0711791	0.041942	0.0411589	0.0320319	0.0278557	0.0273747	0.0337785	0.0308533				0.0382718	0.0143731
3.46094	0.0710686	0.0419282	0.0409744	0.0320539	0.0279736	0.027324	0.0338488	0.0309032				0.0382593	0.0143165
3.46875	0.0710739	0.0417846	0.0411064	0.0321429	0.0279751	0.0273101	0.0337879	0.0309089				0.0382612	0.0143149
3.47656	0.0710031	0.0419349	0.0410818	0.0319951	0.028066	0.0272763	0.0337699	0.0308515				0.0382473	0.014305
3.48438	0.0709738	0.0420572	0.0410426	0.0322614	0.0280789	0.0272287	0.03383	0.0309813				0.0383067	0.0142742
3.49219	0.0711032	0.0420859	0.0409497	0.0322743	0.0282146	0.0273268	0.0337804	0.0309669				0.0383377	0.014293
3.5	0.0711011	0.0419007	0.0408779	0.0321885	0.0283093	0.0272371	0.0339727	0.0310105				0.0383247	0.0142775
3.50781	0.0711292	0.0417559	0.0410604	0.0321962	0.0282932	0.0272827	0.0339549	0.0310237				0.038337	0.0142824
3.51562	0.0710667	0.0417243	0.0410006	0.032178	0.028326	0.0273403	0.0338823	0.031099				0.0383272	0.0142484
3.52344	0.0711112	0.0418586	0.0409935	0.0321058	0.028268	0.0272459	0.0336834	0.0311395				0.0383007	0.0142943
3.53125	0.0711126	0.0418983	0.0412386	0.0322458	0.0282971	0.0271901	0.0336999	0.031022				0.038338	0.0143054
3.53906	0.0710149	0.0419567	0.0413115	0.0322759	0.0284565	0.0272996	0.0336765	0.0312867				0.0384098	0.0142296
3.54688	0.0707358	0.0419186	0.0415526	0.0321537	0.0285402	0.0273215	0.0336481	0.0311755				0.0383808	0.0141505
3.55469	0.0709985	0.0419547	0.0415468	0.0321963	0.0285314	0.0273538	0.0335158	0.0311947				0.0384115	0.0142371
3.5625	0.0708447	0.0419733	0.0418692	0.0323338	0.0286466	0.0271334	0.033539	0.0313333				0.0384592	0.0141919
3.57031	0.0709481	0.0417387	0.0418647	0.0323483	0.0286303	0.0269517	0.0335958	0.0312672				0.0384181	0.0142409
3.57812	0.0709739	0.0416458	0.0420011	0.0324214	0.0285742	0.0269223	0.0335823	0.0313424				0.0384329	0.0142508
3.58594	0.0711447	0.0417302	0.0420057	0.0325342	0.028725	0.0267775	0.0335719	0.0314626				0.038494	0.0142967
3.59375	0.0712874	0.0416975	0.0419538	0.0327636	0.0287371	0.0266341	0.0333778	0.0315976				0.0385061	0.0143431
3.60156	0.0714395	0.0415429	0.0420516	0.0328336	0.028753	0.0264122	0.0333782	0.0319207				0.0385415	0.0143905
3.60938	0.0714642	0.0416291	0.0420514	0.0328553	0.0285884	0.0262739	0.0333603	0.0319888				0.0385264	0.0144293
3.61719	0.0714355	0.0416002	0.0418447	0.0328183	0.0285637	0.0261268	0.0334307	0.0320378				0.0384822	0.0144277
3.625	0.071365	0.0415573	0.0417413	0.0328295	0.0286167	0.025977	0.0333164	0.0319807				0.038423	0.0144219
3.63281	0.0713715	0.0416517	0.0417967	0.0328121	0.0286059	0.0259966	0.0332842	0.0320545				0.0384467	0.0144254
3.64062	0.0714083	0.0415864	0.0416399	0.032786	0.0285196	0.0259382	0.0331436	0.032135				0.0383946	0.0144495
3.64844	0.0713047	0.0415482	0.0415336	0.0328651	0.0285991	0.0259237	0.0329854	0.0321112				0.0383589	0.0144106
3.65625	0.0711901	0.0413254	0.0415968	0.0327923	0.0283424	0.0258367	0.0328766	0.0322267				0.0382734	0.0144068
3.66406	0.0711427	0.0411505	0.041676	0.0327632	0.0283477	0.0259181	0.0328383	0.0323193				0.0382695	0.0143764
3.67188	0.0712126	0.0409836	0.0417832	0.0329347	0.0283153	0.0258438	0.0328917	0.0324788				0.0383055	0.0143892
3.67969	0.0713076	0.0409281	0.0416032	0.0329141	0.028461	0.0260435	0.0329009	0.0324969				0.0383319	0.0143735
3.6875	0.0713827	0.0407945	0.041559	0.0328878	0.0285756	0.0258755	0.0328188	0.0324308				0.0382906	0.0144124
3.69531	0.0714335	0.0408914	0.0416729	0.0329164	0.0286219	0.0260714	0.0327686	0.0324334				0.0383512	0.0144078
3.70312	0.0711907	0.0410939	0.0418994	0.0329294	0.02867	0.0261229	0.0326998	0.0325176				0.0383905	0.0143286
3.71094	0.0711183	0.0410268	0.0420449	0.0328298	0.028752	0.0262769	0.0325115	0.0323329				0.0383616	0.014309
3.71875	0.071216	0.0409485	0.042233	0.0329115	0.0287238	0.0261342	0.0325277	0.0324458				0.0383926	0.0143537
3.72656	0.0713226	0.0409449	0.0423796	0.0330009	0.0286656	0.0262236	0.0324477	0.0323446				0.0384162	0.0143948
3.73438	0.0714339	0.0407871	0.0422898	0.0329636	0.0287128	0.026248	0.0323411	0.0323302				0.0383883	0.0144256
3.74219	0.0715142	0.0408454	0.0421985	0.0329574	0.0287487	0.0262748	0.0323225	0.0322347				0.038387	0.0144504
3.75	0.0716201	0.040714	0.0422006	0.0329625	0.0287699	0.0261882	0.0323228	0.0321609				0.0383674	0.0144946
3.75781	0.0717872	0.040573	0.0420894	0.03297	0.0287695	0.026147	0.0322977	0.0320933				0.0383409	0.0145523
3.76562	0.0717807	0.0407842	0.0420983	0.0330237	0.0288355	0.0262636	0.0322801	0.0320009				0.0383834	0.0145392
3.77344	0.0717785	0.0408286	0.0419435	0.0331422	0.0288511	0.0262439	0.0322496	0.0320697				0.0383884	0.0145262
3.78125	0.0718644	0.0408196	0.0420409	0.033249	0.0289819	0.0261439	0.032096	0.0320392				0.0384044	0.0145633
3.78906	0.0718747	0.0406881	0.0421153	0.0333397	0.0290224	0.0261625	0.0319657	0.0322077				0.038422	0.0145535
3.79688	0.0720464	0.0405772	0.0420317	0.0334741	0.0291387	0.0262397	0.0320927	0.0321264				0.0384659	0.0145751
3.80469	0.0720634	0.0405534	0.0419306	0.0335429	0.029351	0.0263247	0.0320294	0.0323958				0.0385239	0.0145314
3.8125	0.0720758	0.0403783	0.0418997	0.0337387	0.0292709	0.0263164	0.0320208	0.0323298				0.0385038	0.0145345
3.82031	0.0720741	0.040284	0.0419519	0.0337058	0.0292901	0.0262182	0.0319913	0.0322394				0.0384694	0.014553
3.82812	0.0720547	0.0402242	0.0421434	0.0335788	0.0293561	0.0263962	0.0319883	0.0318628				0.0384506	0.014555
3.83594	0.0720432	0.040152	0.0421668	0.0337205	0.0293602	0.0263768	0.0319009	0.0316916				0.0384265	0.0145628
3.84375	0.0719492	0.0400782	0.0423906	0.0336898	0.029527	0.0262852	0.0320148	0.0315398				0.0384343	0.0145396
3.85156	0.0720846	0.0398859	0.0425264	0.0335082	0.0297142	0.0263098	0.0319458	0.0315154				0.0384363	0.0145822
3.85938	0.0722337	0.0398465	0.0425659	0.0334316	0.0297113	0.0262149	0.03192	0.0316377				0.0384452	0.0146411
3.86719	0.0723811	0.0396826	0.0423093	0.033514	0.0299104	0.0260075	0.0319103	0.0316708				0.0384232	0.0146802
3.875	0.072401	0.0394504	0.041802	0.0336363	0.0300548	0.0259087	0.0320366	0.0318254				0.0383894	0.0146425
3.88281	0.0723833	0.0392485	0.041693	0.0334288	0.0302513	0.0257373	0.0319436	0.0316763				0.0382953	0.0146614
3.89062	0.0724381	0.039326	0.0420073	0.0334418	0.0305359	0.0257532	0.0319565	0.0315406				0.0383749	0.0146746
3.89844	0.0724569	0.0395377	0.0421188	0.0334727	0.0305962	0.0257892	0.0319729	0.0315053				0.0384312	0.0146777
3.90625	0.0724951	0.0396471	0.04237	0.0332899	0.0307972	0.0256964	0.0317772	0.031491				0.0384455	0.0147196
3.91406	0.0724869	0.03954	0.0422289	0.0333148	0.0310025	0.0255619	0.0316203	0.0313599				0.0383894	0.01473
3.92188	0.0725856	0.0395874	0.0422852	0.0334519	0.031182	0.025525	0.0315117	0.0314165				0.0384432	0.0147537
3.92969	0.0725218	0.0395911	0.0423173	0.0333266	0.0313743	0.0256905	0.0314985	0.0312577				0.0384472	0.0147179
3.9375	0.0725828	0.0396429	0.042331	0.0331793	0.0315447	0.0258545	0.0314186	0.0312119				0.0384707	0.0147235
3.94531	0.0726692	0.0395665	0.0424329	0.0329891	0.0316858	0.0258145	0.0312837	0.0310196				0.0384327	0.0147835
3.95312	0.0726299	0.0396094	0.0427294	0.0329082	0.0318217	0.0257907	0.0312908	0.0310306				0.0384763	0.0147799
3.96094	0.0727084	0.0396292	0.0427632	0.0328964	0.0317699	0.0257799	0.0311091	0.0310252				0.0384601	0.0148259
3.96875	0.07256	0.0396261	0.0427557	0.0328601	0.0318998	0.025763	0.0311819	0.031037				0.0384604	0.0147663
3.97656	0.072518	0.0395167	0.0428418	0.032928	0.0321374	0.0257815	0.0310595	0.0310308				0.0384767	0.0147433
3.98438	0.0725767	0.039413	0.0429727	0.0326566	0.0321558	0.0260353	0.0309257	0.030812				0.0384435	0.0147758
3.99219	0.0725377	0.0393293	0.0429754	0.0326655	0.0322089	0.0259409	0.0307523	0.0307445				0.0383943	0.0147876
4	0.072525	0.0393157	0.0427903	0.0328413	0.0322084	0.0260249	0.030533	0.030714				0.0383691	0.0147743
4.00781	0.0725272	0.0394914	0.04258	0.0328324	0.0323456	0.0260242	0.0304211	0.0306312				0.0383566	0.0147752
4.01562	0.0724908	0.0395136	0.0426923	0.0328825	0.0323619	0.0260636	0.0305599	0.0304541				0.0383773	0.0147626
4.02344	0.0724094	0.0395452	0.0429434	0.0329568	0.0325767	0.0262279	0.0305286	0.0303352				0.0384404	0.0147226
4.03125	0.0723025	0.0395751	0.0427014	0.0327376	0.0326704	0.0263716	0.0304652	0.0303043				0.038391	0.0146743
4.03906	0.0722849	0.0396557	0.0425464	0.0326903	0.0326066	0.0262479	0.0304141	0.0301948				0.0383301	0.0146962
4.04688	0.072371	0.0395598	0.0424571	0.0326887	0.0326005	0.0262328	0.030326	0.0300179				0.0382817	0.0147429
4.05469	0.0720274	0.0396129	0.0424867	0.0326901	0.0326011	0.0262071	0.0303882	0.0299716				0.0382481	0.0146332
4.0625	0.0719324	0.0395645	0.042418	0.0325694	0.032674	0.0263969	0.0302181	0.0298277				0.0382001	0.0146038
4.07031	0.0716577	0.0395889	0.0424488	0.0324634	0.0328686	0.026544	0.0301779	0.0298823				0.0382039	0.014492
4.07812	0.0715596	0.0397039	0.0422749	0.0323408	0.0329872	0.0264383	0.0300337	0.0299335				0.038159	0.0144745
4.08594	0.0714508	0.0397947	0.0422739	0.032245	0.0328952	0.0265569	0.0298899	0.0299334				0.03813	0.0144483
4.09375	0.0712294	0.0397867	0.0421689	0.0320046	0.0329166	0.0267492	0.0298813	0.0297415				0.0380597	0.0143786
4.10156	0.0710787	0.0399439	0.0420886	0.0321096	0.0330177	0.0268165	0.0298433	0.0295585				0.0380571	0.014328
4.10938	0.0707928	0.0400015	0.0420004	0.0319974	0.0331767	0.0268494	0.0296361	0.0294625				0.0379896	0.0142521
4.11719	0.0705808	0.0401151	0.0420114	0.0320135	0.0332165	0.0270817	0.0295172	0.0293797				0.0379895	0.0141738
4.125	0.070445	0.040177	0.0422569	0.0318248	0.0332376	0.0272105	0.0294646	0.0292848				0.0379876	0.0141501
4.13281	0.0701414	0.0400385	0.0419731	0.031907	0.0334668	0.0273021	0.0296474	0.0293411				0.0379772	0.0139891
4.14062	0.0698411	0.0401134	0.0419475	0.0318408	0.03366	0.02744	0.0296316	0.0293027				0.0379721	0.0138763
4.14844	0.0697939	0.0400708	0.0418822	0.0319551	0.0336554	0.0274768	0.0296102	0.0293201				0.0379706	0.0138465
4.15625	0.0694939	0.0400405	0.0419526	0.0319367	0.0338942	0.0274651	0.0295738	0.0293244				0.0379601	0.0137452
4.16406	0.0693776	0.0401802	0.0418279	0.0319569	0.0339185	0.0274004	0.0294991	0.0292532				0.0379267	0.0137229
4.17188	0.069279	0.0403713	0.0419323	0.0317266	0.0339739	0.027536	0.0293567	0.0293295				0.0379382	0.0137029
4.17969	0.0691847	0.040281	0.0418891	0.0316012	0.0340193	0.027564	0.0293882	0.0294384				0.0379207	0.0136587
4.1875	0.0688634	0.0402052	0.0419963	0.0315371	0.0341088	0.0277067	0.0294741	0.0295436				0.0379294	0.0135246
4.19531	0.0687482	0.039992	0.0418337	0.0315306	0.034263	0.0277223	0.0295501	0.0293537				0.0378742	0.013478
4.20312	0.0687478	0.0399318	0.0419033	0.0315137	0.0343594	0.0277867	0.0294745	0.0292455				0.0378703	0.0134866
4.21094	0.0687307	0.0397277	0.0415452	0.0314636	0.0343555	0.0278429	0.0295155	0.0292254				0.0378008	0.0134577
4.21875	0.0685942	0.0396866	0.041313	0.0313358	0.0344075	0.0280722	0.0295191	0.0290587				0.0377484	0.0134008
4.22656	0.0683446	0.0396952	0.0409932	0.0311789	0.034528	0.0280902	0.0295056	0.029095				0.0376788	0.0133097
4.23438	0.068169	0.0397378	0.0410883	0.0312384	0.0344065	0.0280978	0.0295852	0.0290436				0.0376708	0.0132534
4.24219	0.0680931	0.039747	0.0411088	0.0311976	0.0342869	0.0279428	0.0295795	0.0291583				0.0376393	0.0132426
4.25	0.0677039	0.0397029	0.0412155	0.0313167	0.0342728	0.0279662	0.0296373	0.0291902				0.0376257	0.0130997
4.25781	0.0674316	0.0396914	0.0413665	0.0313474	0.0343435	0.0277921	0.0296451	0.029245				0.0376078	0.0130245
4.26562	0.0672085	0.0394159	0.0414008	0.0313971	0.0342251	0.027883	0.0296583	0.0293326				0.0375652	0.012929
4.27344	0.0670784	0.0395189	0.0415272	0.0312831	0.0342203	0.027869	0.0295823	0.0292825				0.0375452	0.0129148
4.28125	0.0668828	0.0393679	0.0414604	0.0311229	0.0341637	0.0279562	0.0295928	0.029253				0.0374749	0.0128504
4.28906	0.0668394	0.0394967	0.0414941	0.0310879	0.0341797	0.0278871	0.0295192	0.0291738				0.0374597	0.0128635
4.29688	0.0667185	0.0396356	0.0416231	0.0310068	0.0342191	0.027866	0.0293134	0.0291211				0.037438	0.0128631
4.30469	0.0665736	0.0397255	0.0416317	0.0309177	0.0342473	0.0277902	0.0293185	0.0291107				0.0374144	0.0128327
4.3125	0.0664562	0.0398908	0.0418724	0.0308747	0.0343892	0.0278745	0.0292776	0.0290033				0.0374548	0.0128135
4.32031	0.0662675	0.0400251	0.0419369	0.0309037	0.0344779	0.0278475	0.029405	0.0290506				0.0374893	0.0127412
4.32812	0.0663477	0.0400458	0.041835	0.0308751	0.0345507	0.0277933	0.0292651	0.0291429				0.037482	0.0127723
4.33594	0.0662907	0.0400497	0.0420529	0.0308901	0.0346596	0.027876	0.0292925	0.0290926				0.0375255	0.0127535
4.34375	0.0664367	0.0401489	0.0420307	0.0308173	0.0346526	0.028043	0.0291078	0.0291791				0.037552	0.0127991
4.35156	0.0664639	0.040193	0.0419006	0.0308935	0.0347605	0.028135	0.0291177	0.0290801				0.037568	0.0127923
4.35938	0.0664787	0.040272	0.0418045	0.0308193	0.0348801	0.0282082	0.029134	0.0288704				0.0375584	0.0128076
4.36719	0.0664329	0.0403194	0.0419356	0.0307784	0.0347104	0.0284631	0.0289831	0.0288424				0.0375581	0.0127997
4.375	0.0663785	0.0404022	0.0419409	0.030815	0.034695	0.0284877	0.0289764	0.0288209				0.0375646	0.012783
4.38281	0.0663588	0.0407524	0.0417374	0.030878	0.0347009	0.028643	0.0288848	0.0289234				0.0376098	0.012757
4.39062	0.0662293	0.0409502	0.0418668	0.0307942	0.0347373	0.0287077	0.0288717	0.0289701				0.0376409	0.012724
4.39844	0.0661608	0.0409655	0.0417171	0.0307128	0.0347004	0.0286461	0.0288689	0.0289583				0.0375912	0.0127106
4.40625	0.0660889	0.0410324	0.0415991	0.0307301	0.0346319	0.0285804	0.0288705	0.0289442				0.0375597	0.0126934
4.41406	0.066039	0.0409642	0.0414875	0.0306698	0.0344442	0.0287484	0.0289205	0.0289905				0.037533	0.0126546
4.42188	0.0660517	0.0410292	0.0415069	0.0304757	0.0344832	0.0287146	0.02901	0.0288354				0.0375133	0.0126857
4.42969	0.0661138	0.0408545	0.0414781	0.030541	0.0344246	0.0286718	0.0289533	0.0288626				0.0374875	0.0127015
4.4375	0.0659712	0.0409731	0.0415445	0.0306057	0.0343177	0.0286237	0.0291153	0.0288667				0.0375022	0.0126509
4.44531	0.0657558	0.0409516	0.0415189	0.0306174	0.0344019	0.0286373	0.0291288	0.0289252				0.0374921	0.0125674
4.45312	0.0656671	0.0409396	0.0414882	0.0307741	0.0343407	0.0287344	0.0290768	0.0291073				0.037516	0.0125046
4.46094	0.0656961	0.0408297	0.0414752	0.0306232	0.0344396	0.0287566	0.0291306	0.0289067				0.0374822	0.0125294
4.46875	0.065837	0.0407697	0.0414378	0.0305059	0.0344699	0.0287264	0.0291271	0.0290319				0.0374882	0.0125702
4.47656	0.0657483	0.0408249	0.0414691	0.0304211	0.0342536	0.0285974	0.0291865	0.0289849				0.0374357	0.0125713
4.48438	0.0657375	0.0407735	0.0414813	0.0305913	0.034299	0.028414	0.0292941	0.0292688				0.0374824	0.012533
4.49219	0.0656316	0.0410112	0.0416256	0.03059	0.0342714	0.0284933	0.0293287	0.0292968				0.0375311	0.0125019
4.5	0.0656733	0.0411136	0.0416267	0.0306069	0.0342572	0.0286015	0.029378	0.0292504				0.0375635	0.0125073
4.50781	0.0655789	0.0411208	0.0416878	0.0305701	0.0341793	0.0286009	0.0293252	0.0292329				0.037537	0.0124927
4.51562	0.0655312	0.0411497	0.0415793	0.0306968	0.0340996	0.0286524	0.0292957	0.0292334				0.0375298	0.0124641
4.52344	0.0653157	0.0412453	0.0413609	0.0305514	0.034	0.0286151	0.029302	0.0292893				0.03746	0.0124024
4.53125	0.0651896	0.0411073	0.0414345	0.0305734	0.0338424	0.028552	0.029239	0.0292544				0.0373991	0.0123796
4.53906	0.0651681	0.0410914	0.0416446	0.0305588	0.033903	0.0288146	0.0291461	0.0293879				0.0374643	0.0123505
4.54688	0.0651348	0.0411711	0.0414656	0.0304977	0.0339342	0.0288916	0.0291951	0.029322				0.0374515	0.0123321
4.55469	0.0652604	0.0411692	0.0415169	0.0304629	0.0339767	0.0288739	0.0290614	0.029309				0.0374538	0.0123916
4.5625	0.0653023	0.0411911	0.0412249	0.0305078	0.0339131	0.0287611	0.0291708	0.0290938				0.0373956	0.0124128
4.57031	0.0653787	0.0411087	0.0412534	0.0305741	0.03384	0.0288251	0.0291528	0.0289577				0.0373863	0.0124413
4.57812	0.0655269	0.0409462	0.0411642	0.0306776	0.0339056	0.0289859	0.0291569	0.0286369				0.037375	0.0124832
4.58594	0.065573	0.0408247	0.0411581	0.030813	0.0338737	0.0289606	0.0291754	0.028531				0.0373637	0.0124952
4.59375	0.0657453	0.0409139	0.041249	0.0308526	0.0340054	0.0288959	0.0292294	0.028447				0.0374173	0.0125598
4.60156	0.0657734	0.0408946	0.0413048	0.0307161	0.0340384	0.0288646	0.0291879	0.0283508				0.0373913	0.0125963
4.60938	0.0659504	0.040864	0.0416129	0.0306809	0.0341089	0.0288539	0.0291765	0.0283776				0.0374531	0.0126654
4.61719	0.0660714	0.0406988	0.0415787	0.0305778	0.0342158	0.02871	0.0291668	0.0283423				0.0374202	0.012719
4.625	0.0661328	0.040613	0.0415458	0.0305983	0.0342953	0.0286981	0.0291068	0.0284176				0.037426	0.0127288
4.63281	0.0663439	0.040758	0.041596	0.0304958	0.0340992	0.0286656	0.0289253	0.0281609				0.0373806	0.0128656
4.64062	0.0665459	0.0408306	0.041616	0.0305999	0.0340039	0.028575	0.0289967	0.028182				0.0374187	0.0129299
4.64844	0.0665693	0.0409132	0.0414839	0.0304594	0.034085	0.0286385	0.0289968	0.0279895				0.037392	0.0129558
4.65625	0.0668002	0.0411084	0.0413832	0.0304099	0.0340081	0.0286539	0.0290084	0.0279465				0.0374148	0.0130419
4.66406	0.0668156	0.0411054	0.0412191	0.0303219	0.0339483	0.0286398	0.0291249	0.0278228				0.0373747	0.0130523
4.67188	0.0668312	0.040951	0.0411924	0.0304168	0.0340867	0.0286172	0.0291707	0.0277025				0.0373711	0.0130484
4.67969	0.0668262	0.0410766	0.0413137	0.0304844	0.034101	0.0284848	0.0291064	0.0276128				0.0373757	0.0130794
4.6875	0.0670147	0.0411778	0.0412341	0.0306209	0.0339236	0.0283714	0.0291293	0.0276201				0.0373865	0.0131454
4.69531	0.0670553	0.0412907	0.0410336	0.0304934	0.0338498	0.0283487	0.0291833	0.0274843				0.0373424	0.0131791
4.70312	0.0672453	0.0413488	0.0407264	0.0305842	0.0338085	0.0281961	0.0292392	0.0274234				0.0373215	0.0132425
4.71094	0.0672238	0.0415371	0.040841	0.0306442	0.033705	0.028076	0.0291794	0.027264				0.0373088	0.0132821
4.71875	0.0673217	0.04174	0.0409758	0.0307839	0.0336681	0.028024	0.0291625	0.0272675				0.0373679	0.0133259
4.72656	0.0674883	0.0417435	0.0410746	0.0308839	0.0337059	0.027996	0.0292004	0.027108				0.0374001	0.0133918
4.73438	0.0674808	0.0416036	0.041257	0.0310267	0.0337684	0.0281288	0.0291964	0.0272762				0.0374672	0.0133466
4.74219	0.067649	0.0416205	0.0413412	0.0309588	0.0338447	0.0281743	0.0292483	0.027221				0.0375072	0.0134034
4.75	0.0679792	0.0418456	0.0412832	0.030805	0.0336972	0.0281353	0.0291633	0.0271633				0.037509	0.0135515
4.75781	0.0681869	0.0419155	0.0413627	0.0308617	0.0336775	0.0283709	0.0291493	0.0270959				0.0375776	0.013607
4.76562	0.0684615	0.0420837	0.0413996	0.0308948	0.0337225	0.0283722	0.029104	0.0269603				0.0376248	0.0137191
4.77344	0.068494	0.0419469	0.0414186	0.0308788	0.0337853	0.028338	0.0290503	0.0270032				0.0376144	0.013726
4.78125	0.0686848	0.0418438	0.0413504	0.0310244	0.0337879	0.0284835	0.0291111	0.0269836				0.0376587	0.0137527
4.78906	0.0686754	0.0417097	0.0412326	0.0310959	0.0337294	0.0285187	0.0291798	0.0270071				0.0376436	0.0137249
4.79688	0.0687092	0.0415717	0.0409601	0.0311693	0.0336446	0.0285264	0.029203	0.0268599				0.0375805	0.0137323
4.80469	0.0688595	0.0415194	0.0409196	0.0311124	0.0335127	0.0285773	0.0292557	0.0267383				0.0375619	0.0137909
4.8125	0.0689411	0.0413534	0.0405294	0.031122	0.0333964	0.028531	0.029262	0.0268623				0.0374997	0.0137921
4.82031	0.0690239	0.0412789	0.0405591	0.0311188	0.0333579	0.0286484	0.029224	0.026822				0.0375041	0.0138158
4.82812	0.069105	0.0414644	0.0404613	0.0310874	0.0333825	0.0285474	0.0293669	0.0267288				0.037518	0.0138551
4.83594	0.0690885	0.0415641	0.0404332	0.0310724	0.0333832	0.0285511	0.0294417	0.0268155				0.0375437	0.0138377
4.84375	0.0689909	0.0414065	0.0405241	0.0310376	0.0334089	0.0284653	0.0296367	0.0269303				0.0375501	0.0137827
4.85156	0.0687864	0.0413853	0.0405682	0.0309968	0.0333203	0.0284575	0.0297025	0.0269183				0.0375169	0.0137199
4.85938	0.068749	0.0414023	0.0405077	0.0308381	0.0332359	0.0284424	0.0296643	0.0268863				0.0374658	0.0137291
4.86719	0.0686025	0.0414473	0.0407487	0.0309568	0.0332352	0.0283496	0.029801	0.0268794				0.0375026	0.0136816
4.875	0.0685912	0.0415272	0.0409309	0.0307462	0.0332408	0.0284153	0.0298436	0.0268579				0.0375191	0.0136947
4.88281	0.0685851	0.04126	0.0411738	0.0307074	0.033114	0.0283129	0.0298826	0.02687				0.0374882	0.0137046
4.89062	0.0684776	0.0411735	0.0410827	0.0306611	0.0331145	0.0282929	0.0299008	0.0269278				0.0374539	0.0136603
4.89844	0.0684981	0.0411341	0.0410163	0.0307127	0.0331628	0.0284338	0.029877	0.0268396				0.0374593	0.0136553
4.90625	0.0686488	0.0410842	0.0410285	0.0307701	0.0331742	0.0283268	0.0299341	0.0267317				0.0374623	0.0137159
4.91406	0.0686544	0.0411529	0.0410586	0.0307357	0.0333312	0.0283001	0.0298916	0.0267076				0.037479	0.0137256
4.92188	0.0683957	0.0412465	0.0411154	0.030802	0.0333231	0.0283281	0.029853	0.0268118				0.0374844	0.0136319
4.92969	0.0683954	0.0413943	0.0411711	0.0307824	0.0333809	0.0283703	0.0299836	0.0267736				0.0375315	0.0136285
4.9375	0.0683164	0.0413322	0.0412189	0.0307865	0.0335232	0.0283367	0.0300952	0.0266998				0.0375386	0.0135988
4.94531	0.0683045	0.0414012	0.0411935	0.0306717	0.0334147	0.0284454	0.0302935	0.0265644				0.0375361	0.0135993
4.95312	0.0681835	0.0412931	0.0410119	0.0304655	0.0333876	0.0283802	0.0303757	0.0264649				0.0374453	0.0135766
4.96094	0.0679414	0.0415256	0.0412171	0.0306854	0.0333279	0.0283218	0.0304448	0.0264752				0.0374924	0.0135019
4.96875	0.0678694	0.0415235	0.0412432	0.0307519	0.0333083	0.0284116	0.0305582	0.0263904				0.0375071	0.0134686
4.97656	0.0678138	0.0415145	0.0412573	0.0308161	0.0333169	0.0284525	0.0306519	0.0264996				0.0375403	0.0134222
4.98438	0.0677784	0.0417417	0.0412179	0.0307423	0.0332468	0.0285209	0.030668	0.0263653				0.0375352	0.0134357
4.99219	0.067809	0.0418202	0.0409059	0.0306097	0.0332706	0.0284101	0.0307594	0.0263788				0.0374955	0.0134483
5	0.06781	0.0418025	0.0410148	0.0305928	0.0332173	0.0282497	0.0307749	0.0264295				0.0374864	0.013464
5.00781	0.067824	0.0418159	0.04122	0.0305787	0.0333167	0.0280402	0.030901	0.0266254				0.0375402	0.0134626
5.01562	0.0677387	0.0417665	0.0410971	0.0304903	0.0334518	0.0279576	0.030867	0.0266649				0.0375042	0.013435
5.02344	0.0678367	0.041714	0.0411289	0.0305714	0.0334815	0.0277799	0.030974	0.0265111				0.0374997	0.0134866
5.03125	0.0679456	0.0417919	0.0409788	0.0305337	0.0335437	0.0278439	0.0311141	0.0265114				0.0375329	0.0135034
5.03906	0.0679102	0.041781	0.0409779	0.0305365	0.0335465	0.0274649	0.0311382	0.0263633				0.0374648	0.0135463
5.04688	0.0677914	0.0418556	0.0411243	0.0306886	0.0334063	0.0274869	0.0312121	0.0264135				0.0374973	0.0134989
5.05469	0.0677197	0.0419446	0.0411839	0.0306789	0.0334717	0.0274221	0.0313269	0.0264845				0.037529	0.0134712
5.0625	0.0677297	0.0419602	0.0412023	0.0305334	0.0334127	0.0274668	0.0312741	0.0266316				0.0375263	0.0134707
5.07031	0.0677801	0.04226	0.041183	0.0305734	0.0333823	0.0272089	0.0313117	0.0268389				0.0375673	0.0135006
5.07812	0.0676636	0.0423518	0.0412434	0.0304708	0.0332504	0.0271054	0.0314685	0.0269262				0.03756	0.0134752
5.08594	0.0674409	0.042374	0.0412445	0.0305099	0.0332966	0.0271699	0.0315196	0.0268861				0.0375552	0.0133944
5.09375	0.0673287	0.0422445	0.0411662	0.0304171	0.0331207	0.0271439	0.031555	0.027011				0.0374984	0.0133505
5.10156	0.0671433	0.0423024	0.0411639	0.0305573	0.0330374	0.0272191	0.0316473	0.027067				0.0375172	0.0132672
5.10938	0.0670489	0.042368	0.0408738	0.0305811	0.032969	0.0271528	0.0318445	0.0271532				0.0374989	0.0132165
5.11719	0.0668879	0.0424567	0.0407733	0.0305745	0.0328326	0.0271539	0.0319111	0.0271212				0.0374639	0.0131729
5.125	0.0668235	0.0425549	0.0406727	0.0305458	0.0328217	0.0271444	0.0320409	0.0270219				0.0374532	0.0131613
5.13281	0.0667266	0.0423991	0.0406368	0.0305556	0.0327705	0.027218	0.0321289	0.0271754				0.0374513	0.0130919
5.14062	0.0666433	0.0424769	0.0405976	0.0305479	0.0329715	0.0270269	0.0320115	0.02732				0.0374494	0.013071
5.14844	0.0665867	0.0424781	0.0406312	0.030434	0.0327747	0.0270565	0.032081	0.0273043				0.0374183	0.0130669
5.15625	0.0664447	0.0424475	0.0408055	0.0304663	0.0328279	0.0270332	0.0322193	0.0272102				0.0374318	0.0130263
5.16406	0.0663972	0.0424491	0.0407967	0.0304061	0.0328624	0.0270122	0.0320432	0.0272524				0.0374024	0.0130217
5.17188	0.0662469	0.0426728	0.0406177	0.0303856	0.0328057	0.0268073	0.0321117	0.027333				0.0373726	0.0129952
5.17969	0.0661498	0.0425615	0.0403351	0.0303278	0.0327122	0.0268179	0.0320792	0.0271876				0.0372714	0.0129739
5.1875	0.0662282	0.0425369	0.0404632	0.0301718	0.0328728	0.0268136	0.0320927	0.0271835				0.0372953	0.0130061
5.19531	0.0662057	0.0425164	0.0405168	0.0302587	0.0328523	0.0268723	0.0320226	0.0272786				0.0373154	0.0129806
5.20312	0.0661434	0.0424957	0.0406826	0.030207	0.0327278	0.0268377	0.0320302	0.0274374				0.0373202	0.012962
5.21094	0.0661727	0.0424597	0.0406339	0.0300498	0.0327733	0.0267597	0.0320206	0.0276383				0.0373135	0.0129656
5.21875	0.0661203	0.04225	0.0408235	0.0300231	0.0327719	0.0267102	0.0320343	0.0275881				0.0372902	0.0129569
5.22656	0.0661547	0.0422619	0.0407569	0.0299001	0.0326977	0.0267721	0.0319235	0.0277048				0.0372715	0.0129665
5.23438	0.0662435	0.0424008	0.0404077	0.0297897	0.0326609	0.0266588	0.0318552	0.027682				0.0372123	0.0130201
5.24219	0.0661066	0.0422596	0.0401703	0.0298546	0.0328477	0.026608	0.0318444	0.0277282				0.0371774	0.0129477
5.25	0.0659495	0.0419569	0.0402116	0.0298208	0.0328629	0.0266077	0.0320273	0.0276901				0.0371409	0.0128778
5.25781	0.0659583	0.042025	0.0402836	0.0295169	0.0329266	0.0265815	0.0321789	0.0277622				0.0371541	0.0128959
5.26562	0.0657947	0.0419023	0.0400629	0.029399	0.0327761	0.0265529	0.032269	0.0278057				0.0370703	0.0128407
5.27344	0.065846	0.0419124	0.0398134	0.0294302	0.0327236	0.0264355	0.0323376	0.027798				0.0370371	0.0128605
5.28125	0.0656532	0.0419769	0.0396534	0.0294448	0.0327545	0.0262395	0.0323355	0.0276813				0.0369674	0.0128302
5.28906	0.0656437	0.0420822	0.0396608	0.0292431	0.0328215	0.0261317	0.0324439	0.0277635				0.0369738	0.0128463
5.29688	0.0654782	0.0422346	0.0400234	0.0291792	0.0329024	0.0260856	0.032508	0.0278619				0.0370342	0.0128079
5.30469	0.0654166	0.0422094	0.0402873	0.029311	0.0328704	0.0259342	0.0324314	0.028098				0.0370698	0.0127848
5.3125	0.0653637	0.0422854	0.0402756	0.0291238	0.0329215	0.0259475	0.0324757	0.0279784				0.0370465	0.0127941
5.32031	0.065388	0.0422274	0.0401173	0.0290563	0.0328722	0.0257793	0.0325105	0.0281505				0.0370127	0.0128031
5.32812	0.0654927	0.042047	0.0400703	0.0290318	0.032827	0.0256878	0.0324307	0.0282164				0.0369755	0.0128376
5.33594	0.0656818	0.0419597	0.0400979	0.029088	0.0327888	0.0256274	0.0324307	0.0282967				0.0369964	0.0128904
5.34375	0.0657281	0.0420662	0.0398706	0.0289512	0.0328553	0.0255421	0.0324332	0.0282099				0.0369571	0.0129315
5.35156	0.0658295	0.0421874	0.0398576	0.0289273	0.0328365	0.0254467	0.0325344	0.0282139				0.0369792	0.0129798
5.35938	0.0657342	0.0423387	0.0396715	0.0291655	0.0329233	0.0254438	0.0324407	0.0282011				0.0369898	0.0129341
5.36719	0.0657964	0.0422986	0.0392251	0.0290924	0.03294	0.0254785	0.0325159	0.0282915				0.0369548	0.0129281
5.375	0.0656683	0.0422273	0.0391422	0.0291676	0.0330153	0.0254549	0.0324849	0.0282711				0.0369289	0.0128777
5.38281	0.0655103	0.0423912	0.0389032	0.0291379	0.0330019	0.025399	0.0324754	0.0280708				0.0368612	0.0128616
5.39062	0.0656016	0.042497	0.0388438	0.0290531	0.0330687	0.0252411	0.0324838	0.0281287				0.0368647	0.0129145
5.39844	0.065797	0.0424079	0.0386929	0.0290145	0.0329084	0.0251684	0.0325117	0.0282418				0.0368428	0.0129754
5.40625	0.0656663	0.0425287	0.0386333	0.0288823	0.0330089	0.0251022	0.0325666	0.0284772				0.0368582	0.0129312
5.41406	0.0657135	0.0425405	0.0385162	0.0289853	0.0329402	0.0251613	0.0326494	0.0284443				0.0368688	0.0129302
5.42188	0.0657785	0.042376	0.0385505	0.0289838	0.0329738	0.0251723	0.03266	0.0284394				0.0368668	0.0129386
5.42969	0.0657089	0.0421307	0.0383877	0.0290371	0.0329577	0.0250511	0.0326557	0.0284397				0.0367961	0.0129107
5.4375	0.0658336	0.0419476	0.0384457	0.0291122	0.0328568	0.0248937	0.0325301	0.0285058				0.0367657	0.0129592
5.44531	0.0658073	0.0418431	0.0385092	0.0292499	0.0330131	0.0248391	0.0323949	0.0284667				0.0367654	0.0129451
5.45312	0.0658695	0.0418455	0.0386642	0.0292562	0.0331446	0.0248612	0.0324612	0.0285457				0.036831	0.0129489
5.46094	0.0660685	0.0416177	0.0385361	0.0290888	0.0331261	0.0249337	0.0323006	0.0285822				0.0367817	0.0130078
5.46875	0.066036	0.0416461	0.0387183	0.0291028	0.0330924	0.0248482	0.0322003	0.0285853				0.0367787	0.0130186
5.47656	0.0660723	0.0417085	0.0386326	0.028958	0.0332097	0.0247857	0.0320291	0.0284896				0.0367357	0.0130649
5.48438	0.0661469	0.0415463	0.0386407	0.0290422	0.0333079	0.0247499	0.0319423	0.0285131				0.0367361	0.0130766
5.49219	0.0661493	0.0412995	0.038961	0.0290513	0.0333406	0.0246613	0.0319263	0.0285308				0.03674	0.0130808
5.5	0.0660266	0.0412527	0.0390211	0.0290041	0.0332986	0.0246674	0.0319165	0.0285885				0.0367219	0.0130407
5.50781	0.0660107	0.0413172	0.0389112	0.0289583	0.0332973	0.0247538	0.0318813	0.0284488				0.0366973	0.0130431
5.51562	0.0660275	0.0412308	0.0391258	0.0288602	0.0332807	0.0248198	0.0318333	0.0283498				0.036691	0.0130615
5.52344	0.0660799	0.0412455	0.0393103	0.028838	0.0333405	0.0247118	0.0317545	0.028604				0.0367356	0.0130792
5.53125	0.0661514	0.041213	0.0394501	0.0287992	0.0334786	0.0247036	0.0317279	0.0285614				0.0367607	0.0131092
5.53906	0.0662496	0.0412329	0.0395331	0.0287839	0.0334704	0.0248199	0.0317878	0.0287515				0.0368286	0.0131103
5.54688	0.0663169	0.0410932	0.0396277	0.0286785	0.033578	0.0247676	0.0316365	0.0287749				0.0368092	0.0131467
5.55469	0.0663662	0.0409615	0.039537	0.0285874	0.0335748	0.0248603	0.0315783	0.0288172				0.0367854	0.0131495
5.5625	0.0663775	0.0408949	0.039558	0.0285093	0.0336378	0.0248673	0.0315741	0.0287225				0.0367677	0.0131631
5.57031	0.0663722	0.0407379	0.0396528	0.0285933	0.0335392	0.0249623	0.031486	0.0286611				0.0367506	0.0131515
5.57812	0.0663387	0.0407472	0.0398131	0.0287118	0.0336204	0.0249898	0.0313379	0.0286177				0.0367721	0.013142
5.58594	0.0665292	0.0407076	0.0399887	0.0286309	0.0337168	0.0248678	0.0312853	0.0287735				0.0368125	0.0132164
5.59375	0.0665121	0.0407326	0.0398881	0.0286938	0.0338089	0.0248651	0.0312634	0.0286615				0.0368032	0.0132115
5.60156	0.0666021	0.0406072	0.039805	0.0286294	0.0338326	0.0249152	0.0312079	0.0286678				0.0367834	0.0132336
5.60938	0.066695	0.0407026	0.0397346	0.0285171	0.0337897	0.0249122	0.0310527	0.0287009				0.0367631	0.0132835
5.61719	0.0667458	0.0406131	0.0398636	0.0286395	0.0337879	0.0249032	0.0312005	0.0287926				0.0368183	0.0132737
5.625	0.0667606	0.0406063	0.040025	0.0286062	0.0337239	0.02469	0.031177	0.0287962				0.0367982	0.0133173
5.63281	0.0667089	0.0405008	0.0402035	0.0284988	0.0336283	0.0247042	0.0312227	0.0287759				0.0367804	0.0133127
5.64062	0.0666914	0.0404352	0.040141	0.0284504	0.0333964	0.0247671	0.0313111	0.0286805				0.0367341	0.0133094
5.64844	0.0669003	0.0403837	0.0401199	0.0286218	0.033365	0.0247013	0.0312327	0.0287916				0.0367645	0.0133634
5.65625	0.0670466	0.0403574	0.0397809	0.0285555	0.0333096	0.0245971	0.0311886	0.0290193				0.0367319	0.0134029
5.66406	0.0671548	0.0402033	0.0399804	0.0284262	0.033223	0.0246441	0.031107	0.0290543				0.0367241	0.0134491
5.67188	0.0673151	0.0401447	0.0402926	0.0283237	0.0332474	0.0245978	0.0310609	0.0289781				0.036745	0.0135331
5.67969	0.0674075	0.0402578	0.0406662	0.0283094	0.0333199	0.0246764	0.031051	0.0290361				0.0368405	0.0135658
5.6875	0.0672779	0.0403482	0.0407642	0.0282978	0.0332541	0.0246469	0.0308639	0.0292365				0.0368362	0.0135341
5.69531	0.0672209	0.0404948	0.0409042	0.0281621	0.0332512	0.0244966	0.0308194	0.0292451				0.0368243	0.0135612
5.70312	0.0671991	0.0405322	0.0409998	0.0279752	0.0333443	0.02466	0.0308357	0.0292486				0.0368494	0.0135512
5.71094	0.067296	0.0405865	0.0410384	0.0280035	0.033403	0.0247625	0.0307883	0.0291766				0.0368819	0.0135769
5.71875	0.0674303	0.0406039	0.0408228	0.0279472	0.0334017	0.0248766	0.0307567	0.0293559				0.0368994	0.01359
5.72656	0.0675035	0.0404887	0.0408891	0.0279701	0.033448	0.0248127	0.0308927	0.0295088				0.0369392	0.0135954
5.73438	0.0675882	0.0404654	0.0410528	0.0279387	0.0334356	0.0247954	0.0310018	0.0294897				0.0369709	0.0136288
5.74219	0.0677823	0.0405956	0.040893	0.0279191	0.033271	0.0248781	0.0307977	0.0295747				0.0369639	0.0136933
5.75	0.06783	0.0406484	0.0407788	0.0279268	0.0332576	0.0250214	0.0306804	0.0297906				0.0369917	0.013679
5.75781	0.0678723	0.0406588	0.0405172	0.0279857	0.0331944	0.0249382	0.0306242	0.029889				0.03696	0.0136867
5.76562	0.0680225	0.0406649	0.0404336	0.0280705	0.0332668	0.0248822	0.0306306	0.0297565				0.036966	0.0137382
5.77344	0.0681307	0.0405765	0.040435	0.0280429	0.0332575	0.0249619	0.0306572	0.0298185				0.036985	0.0137564
5.78125	0.0682513	0.0405294	0.0404775	0.0281113	0.0332929	0.02508	0.0304885	0.0298809				0.037014	0.0137794
5.78906	0.0683111	0.0405964	0.0405776	0.0282654	0.0334199	0.0251569	0.0304123	0.0298636				0.0370754	0.0137828
5.79688	0.0684762	0.0403966	0.0401379	0.0283055	0.0333535	0.0251628	0.0302734	0.0297789				0.0369856	0.0138282
5.80469	0.0684927	0.0404137	0.0397252	0.0282713	0.0334205	0.025252	0.0303494	0.0295049				0.0369287	0.0138267
5.8125	0.068517	0.0404467	0.0399355	0.0282367	0.0334868	0.0252185	0.0302249	0.0295102				0.036947	0.0138551
5.82031	0.0685294	0.0403603	0.0401811	0.0282941	0.033635	0.0253518	0.0301905	0.029462				0.0370005	0.0138435
5.82812	0.0684031	0.0403349	0.0400161	0.0282006	0.0336082	0.0253741	0.0302336	0.0296217				0.036974	0.0137876
5.83594	0.0683605	0.0402357	0.0398236	0.0281315	0.0335682	0.0253688	0.0301342	0.0296345				0.0369071	0.0137786
5.84375	0.0684299	0.040277	0.0397878	0.0280786	0.0335158	0.0254859	0.0301608	0.02972				0.036932	0.0137861
5.85156	0.0685546	0.0403059	0.0397304	0.0281011	0.0335368	0.0254289	0.0301711	0.029845				0.0369592	0.0138201
5.85938	0.0687627	0.0402385	0.0399662	0.0280108	0.0335276	0.0254663	0.0302092	0.030047				0.0370285	0.0138796
5.86719	0.0687403	0.0401124	0.0401169	0.028089	0.0335386	0.0254498	0.0301903	0.0300555				0.0370366	0.0138679
5.875	0.0688758	0.0401139	0.0401201	0.0280048	0.0335187	0.0255014	0.0302271	0.0301782				0.0370675	0.0139033
5.88281	0.0690838	0.0400432	0.0400686	0.0281147	0.0333842	0.0256725	0.0302493	0.0302847				0.0371126	0.0139332
5.89062	0.0690787	0.0400234	0.0401833	0.0281634	0.033376	0.0257291	0.0302643	0.0304141				0.037154	0.0139136
5.89844	0.068872	0.0399158	0.0401916	0.0282461	0.0334287	0.0256627	0.0301857	0.0303295				0.037104	0.0138527
5.90625	0.069114	0.039734	0.0402573	0.0283672	0.0333547	0.0257025	0.0302157	0.0304107				0.0371445	0.0139085
5.91406	0.0691378	0.0395161	0.0402024	0.0283526	0.0332978	0.0255845	0.0301549	0.0303936				0.03708	0.0139318
5.92188	0.0693405	0.0396062	0.0401237	0.028314	0.0332473	0.0255443	0.0302574	0.0304865				0.037115	0.0139949
5.92969	0.0693777	0.0396444	0.0401188	0.0282526	0.0332776	0.0256793	0.0302815	0.0304883				0.03714	0.0139946
5.9375	0.0694053	0.0397802	0.039958	0.0282558	0.0332704	0.0258561	0.0303717	0.0305998				0.0371872	0.0139681
5.94531	0.0695516	0.0396865	0.0399306	0.0282254	0.0331595	0.0259152	0.030335	0.0307032				0.0371884	0.0140093
5.95312	0.0696135	0.0397067	0.0400976	0.0284099	0.0329811	0.0258917	0.0304219	0.0306394				0.0372202	0.0140267
5.96094	0.0695772	0.0397359	0.0400906	0.0284752	0.0330534	0.025825	0.03058	0.0306831				0.0372526	0.0140003
5.96875	0.0695376	0.0398633	0.0399587	0.0285549	0.0330667	0.0260573	0.030557	0.0307132				0.0372886	0.0139517
5.97656	0.0695463	0.039894	0.0400814	0.0285793	0.0331686	0.0261369	0.0305605	0.0308537				0.0373526	0.0139334
5.98438	0.0694741	0.039831	0.0401007	0.0284653	0.0330182	0.0261645	0.0306355	0.0309333				0.0373278	0.0139117
5.99219	0.0694636	0.0400369	0.0402906	0.0284113	0.033105	0.0262448	0.0306154	0.0309617				0.0373912	0.0139107
6	0.0695717	0.0401389	0.0402479	0.0283876	0.0330232	0.0263303	0.0306737	0.0309279				0.0374127	0.0139421
6.00781	0.0696679	0.0400205	0.0401621	0.0284131	0.0331212	0.0263397	0.0306689	0.0311411				0.0374418	0.0139468
6.01562	0.0698836	0.0402278	0.0400596	0.0283606	0.0330134	0.0264447	0.0306922	0.031146				0.0374785	0.0140167
6.02344	0.0699189	0.0402031	0.0400785	0.0283563	0.0330867	0.0265555	0.0307644	0.031124				0.0375109	0.0140093
6.03125	0.0699206	0.0400503	0.0400554	0.0285338	0.0329662	0.0265882	0.0306978	0.0310788				0.0374864	0.0139982
6.03906	0.0699195	0.0401235	0.0400309	0.0285318	0.0329915	0.0266675	0.0307297	0.0309776				0.0374965	0.0139938
6.04688	0.0699859	0.0400936	0.0400228	0.0285084	0.0327962	0.0267947	0.0307504	0.0309793				0.0374914	0.0140106
6.05469	0.0702102	0.0402127	0.0402127	0.0285186	0.0327743	0.0267744	0.030835	0.0310791				0.0375771	0.014083
6.0625	0.0701692	0.0401681	0.0402773	0.0285962	0.0327279	0.0268734	0.030854	0.0313213				0.0376234	0.0140372
6.07031	0.0701466	0.0400934	0.0401604	0.0285394	0.0327589	0.0268064	0.0309951	0.031406				0.0376133	0.0140208
6.07812	0.0700801	0.0402247	0.039978	0.028331	0.0328096	0.026793	0.0310315	0.031502				0.0375937	0.0140076
6.08594	0.0700085	0.0403107	0.0398845	0.0282138	0.032691	0.0269479	0.0312213	0.0315515				0.0376036	0.0139684
6.09375	0.0702264	0.0403743	0.040085	0.028129	0.032674	0.0268774	0.0312017	0.0316205				0.0376485	0.0140609
6.10156	0.0703328	0.0404929	0.0401892	0.028246	0.0326761	0.0268177	0.031257	0.0317702				0.0377227	0.0140845
6.10938	0.0704802	0.0404859	0.0403017	0.0283794	0.0327407	0.0267927	0.0313775	0.0318015				0.0377949	0.0141128
6.11719	0.0707108	0.0404575	0.0402699	0.0284857	0.0328013	0.0269444	0.0313597	0.0317674				0.0378496	0.0141609
6.125	0.0708773	0.0405214	0.0402624	0.0285125	0.0329899	0.0269985	0.0314393	0.0318599				0.0379326	0.0141888
6.13281	0.0710771	0.0407681	0.0401236	0.0286756	0.0331243	0.0269498	0.0313212	0.0319181				0.0379947	0.0142462
6.14062	0.0713038	0.0407565	0.0403536	0.0287343	0.0333541	0.0268844	0.0312805	0.0322202				0.0381109	0.0143015
6.14844	0.0711851	0.040717	0.040433	0.0287037	0.0334173	0.0268658	0.0313902	0.0321285				0.0381051	0.0142629
6.15625	0.0711675	0.040808	0.0408746	0.028955	0.0335686	0.0269022	0.031398	0.0320625				0.0382171	0.0142393
6.16406	0.070998	0.0408006	0.0408751	0.0291902	0.0336657	0.0269688	0.0315661	0.0321131				0.0382722	0.0141347
6.17188	0.0710206	0.0408942	0.0410065	0.0294116	0.0336993	0.0272448	0.0316672	0.0322398				0.038398	0.01408
6.17969	0.0710686	0.040795	0.0407046	0.0294956	0.0338298	0.0272243	0.0316764	0.0323694				0.0383955	0.0140658
6.1875	0.0711664	0.0407	0.0406837	0.0297202	0.033946	0.0273611	0.0317862	0.0323239				0.0384609	0.01405
6.19531	0.0710996	0.0406808	0.0406735	0.0298214	0.034143	0.0274853	0.0319529	0.0323664				0.0385279	0.0139812
6.20312	0.0711212	0.0406266	0.0406247	0.0301812	0.0341219	0.0274509	0.0321114	0.0323617				0.0385749	0.0139493
6.21094	0.0711005	0.0407132	0.0403729	0.0301239	0.0340594	0.0273678	0.0322246	0.0325349				0.0385622	0.0139383
6.21875	0.0710725	0.0406975	0.0403968	0.0302623	0.0340657	0.0274701	0.0322119	0.0325504				0.0385909	0.013905
6.22656	0.0710749	0.0407065	0.0403737	0.0302215	0.0343252	0.0273753	0.0321147	0.0324663				0.0385823	0.0139199
6.23438	0.0711367	0.0406872	0.0403388	0.0303621	0.0342889	0.0275463	0.0320907	0.0325962				0.0386309	0.013903
6.24219	0.0709786	0.0406846	0.0407536	0.0303397	0.034479	0.0275001	0.0322865	0.0326976				0.038715	0.0138377
6.25	0.0710965	0.0407162	0.0408827	0.0304105	0.0345642	0.0274877	0.0322922	0.0326234				0.0387592	0.0138763
6.25781	0.0711759	0.0405667	0.0410636	0.0305086	0.0346242	0.0274485	0.0322768	0.0326214				0.0387857	0.0138987
6.26562	0.0711876	0.0405192	0.0411748	0.030591	0.0347044	0.027597	0.0323206	0.0328054				0.0388625	0.0138621
6.27344	0.0713271	0.0407652	0.0413991	0.0305629	0.0347949	0.0275988	0.032291	0.0328578				0.0389496	0.0139155
6.28125	0.0714618	0.0407234	0.0416178	0.0304342	0.0347285	0.0275723	0.0324379	0.032935				0.0389889	0.0139676
6.28906	0.0716307	0.0407782	0.0415134	0.0304734	0.0347301	0.0276517	0.0324311	0.0330012				0.0390262	0.0140056
6.29688	0.0717428	0.0409353	0.0417556	0.0304272	0.0348195	0.0278225	0.0325932	0.033164				0.0391575	0.0140115
6.30469	0.071796	0.0408077	0.0420905	0.0305343	0.0348545	0.0278728	0.032708	0.0333862				0.0392563	0.0139982
6.3125	0.071839	0.0407273	0.0420604	0.0306053	0.034855	0.0279346	0.0327403	0.0333725				0.0392668	0.0139955
6.32031	0.0719249	0.0407062	0.041928	0.030698	0.0348139	0.0280739	0.0327736	0.0333763				0.0392869	0.0139954
6.32812	0.072018	0.0406269	0.0421793	0.0308619	0.0348387	0.0282858	0.0328047	0.0333493				0.0393706	0.0139923
6.33594	0.072174	0.0404918	0.0422491	0.0310263	0.0348443	0.0283892	0.0329726	0.0334487				0.0394495	0.0140014
6.34375	0.0722924	0.0402543	0.0422494	0.0310978	0.034941	0.0284655	0.0330243	0.0335011				0.0394782	0.0140129
6.35156	0.0723063	0.0401577	0.0423032	0.0312523	0.034909	0.0286126	0.0330026	0.0335071				0.0395063	0.0139914
6.35938	0.0724035	0.0399913	0.0422767	0.0312441	0.034925	0.02857	0.0331331	0.0335661				0.0395137	0.0140147
6.36719	0.072444	0.0400225	0.0423346	0.0313646	0.0349394	0.0286746	0.0331146	0.0335681				0.0395578	0.0140088
6.375	0.0725896	0.040092	0.0423787	0.0314842	0.0349042	0.0285573	0.0331164	0.0336061				0.0395911	0.0140616
6.38281	0.0726657	0.0400256	0.0423905	0.0315766	0.0350229	0.0287195	0.0332585	0.0334932				0.0396441	0.0140535
6.39062	0.0727442	0.0400742	0.0424659	0.0315633	0.0350918	0.0288583	0.033286	0.0334426				0.0396908	0.0140661
6.39844	0.0728134	0.0401945	0.0424088	0.0316487	0.0350182	0.0291163	0.0333208	0.0334642				0.0397481	0.014053
6.40625	0.0728355	0.040259	0.0424874	0.0316116	0.0351212	0.0292756	0.0333374	0.0333998				0.0397909	0.0140469
6.41406	0.0728141	0.040356	0.0426605	0.0315026	0.0351301	0.0295751	0.0333871	0.0333201				0.0398432	0.0140241
6.42188	0.0727659	0.0403349	0.0426758	0.0314637	0.0351658	0.0297245	0.0333186	0.0332894				0.0398423	0.0140009
6.42969	0.0728725	0.0404995	0.0426359	0.0314772	0.0351359	0.0298328	0.0331976	0.0331466				0.0398498	0.0140435
6.4375	0.0730921	0.0405212	0.042732	0.0315498	0.0351772	0.0299713	0.0331362	0.0330963				0.0399095	0.0141056
6.44531	0.073271	0.0407064	0.0427019	0.0314118	0.0351952	0.0300794	0.0332146	0.0331893				0.0399712	0.0141545
6.45312	0.0733458	0.040737	0.0425117	0.0313379	0.0353718	0.0302235	0.0332131	0.0332549				0.0399995	0.0141542
6.46094	0.0735315	0.0408734	0.0424231	0.0311367	0.0353742	0.0303367	0.0331441	0.0332271				0.0400059	0.0142288
6.46875	0.0737484	0.0407356	0.0423169	0.0310129	0.0353624	0.0302518	0.0330856	0.0333505				0.039983	0.0143138
6.47656	0.073964	0.0407677	0.0421379	0.0310425	0.0352222	0.0303195	0.0331846	0.0334707				0.0400136	0.0143655
6.48438	0.0740595	0.040885	0.0421032	0.0312342	0.0353479	0.030429	0.0331805	0.0333997				0.0400799	0.0143694
6.49219	0.0741475	0.0408803	0.0417098	0.0313209	0.0353514	0.0303958	0.0331807	0.033496				0.0400603	0.0143811
6.5	0.0741799	0.0406651	0.0415873	0.0313833	0.0354965	0.0304213	0.0331114	0.033292				0.0400171	0.0143923
6.50781	0.0742164	0.0406554	0.0416298	0.0315354	0.0353671	0.0304248	0.0331764	0.0332843				0.0400362	0.014394
6.51562	0.0742588	0.0404374	0.0415169	0.0315925	0.0354013	0.0302963	0.03327	0.0335142				0.0400359	0.01439
6.52344	0.0743528	0.0403715	0.0415361	0.031519	0.0354083	0.0304037	0.0332525	0.0337092				0.0400691	0.0144062
6.53125	0.074322	0.0403829	0.0414855	0.031329	0.0353815	0.0305522	0.0331982	0.0337684				0.0400525	0.0143984
6.53906	0.0745845	0.0402687	0.0414873	0.0313835	0.0354219	0.0305021	0.033211	0.0338217				0.0400851	0.0144815
6.54688	0.0746952	0.040258	0.0414595	0.0313641	0.0354888	0.030515	0.0333651	0.0337061				0.0401065	0.014513
6.55469	0.0746738	0.0401966	0.0413749	0.0315102	0.0355311	0.030681	0.0335208	0.0336546				0.0401429	0.0144676
6.5625	0.0748905	0.0401408	0.0414818	0.0315477	0.0356576	0.0307051	0.0334402	0.0335483				0.0401765	0.0145438
6.57031	0.0750028	0.0401521	0.0416159	0.031471	0.0356993	0.0308806	0.0334251	0.0335666				0.0402267	0.0145722
6.57812	0.0751509	0.0399332	0.0418505	0.0315059	0.0355457	0.0310414	0.0334554	0.0335744				0.0402572	0.0146133
6.58594	0.0752812	0.0398125	0.041902	0.031687	0.0355824	0.0311253	0.0332735	0.0335593				0.0402779	0.0146478
6.59375	0.0752515	0.0397861	0.0417863	0.0317882	0.0356232	0.0313187	0.0333138	0.0334698				0.0402922	0.0146118
6.60156	0.0753231	0.0395879	0.0419064	0.0317251	0.0355291	0.0314231	0.0333235	0.0334023				0.0402776	0.0146436
6.60938	0.0752901	0.0395223	0.0420019	0.031614	0.0355974	0.0315108	0.0333057	0.033438				0.040285	0.0146318
6.61719	0.0751209	0.0396127	0.0420102	0.0315196	0.0355736	0.0315868	0.0332511	0.0334979				0.0402716	0.0145759
6.625	0.0750244	0.0396237	0.0419757	0.0313888	0.0355939	0.0316942	0.0332058	0.0336476				0.0402693	0.0145369
6.63281	0.0750768	0.0394626	0.0419504	0.0313559	0.0354946	0.0316953	0.0332553	0.033466				0.0402196	0.0145713
6.64062	0.0749873	0.0396313	0.0417218	0.0313412	0.0355063	0.0318015	0.0334137	0.033266				0.0402086	0.0145306
6.64844	0.0750953	0.0395693	0.0417618	0.0313411	0.035484	0.0319227	0.0333388	0.0334291				0.0402428	0.0145536
6.65625	0.0752286	0.0395132	0.0416143	0.0310548	0.035496	0.0319159	0.0332808	0.0335099				0.0402017	0.0146214
6.66406	0.0754712	0.0395794	0.0415748	0.0310289	0.0354076	0.0318706	0.0331974	0.0334997				0.0402037	0.0147198
6.67188	0.0754398	0.0395791	0.0413975	0.0309001	0.0354386	0.0316166	0.033155	0.0334481				0.0401219	0.0147439
6.67969	0.075436	0.0395263	0.0416778	0.0309829	0.0352937	0.0317142	0.0331934	0.0333569				0.0401476	0.0147413
6.6875	0.0754355	0.0396082	0.0414163	0.0308933	0.0352246	0.0315846	0.0331502	0.0332104				0.0400654	0.0147714
6.69531	0.0755159	0.0394576	0.0413931	0.0308294	0.035233	0.0316422	0.0330285	0.0333649				0.0400581	0.0147981
6.70312	0.0754375	0.0393894	0.0415686	0.0305609	0.0351882	0.031778	0.032885	0.0333758				0.0400229	0.0147987
6.71094	0.0753742	0.0390998	0.0417291	0.0304537	0.0353086	0.031928	0.0328568	0.0334256				0.040022	0.0147729
6.71875	0.075338	0.0391006	0.0417235	0.0304101	0.035236	0.0318229	0.0328777	0.0334152				0.0399905	0.0147753
6.72656	0.0751208	0.038999	0.0417183	0.03043	0.0351342	0.0317965	0.0330143	0.0333931				0.0399508	0.014699
6.73438	0.0749894	0.0389691	0.0418242	0.0302958	0.035049	0.0316954	0.0329118	0.033221				0.0398695	0.0146987
6.74219	0.0749169	0.0388544	0.0417421	0.0301615	0.0349712	0.0317127	0.0328381	0.033053				0.0397813	0.0147041
6.75	0.0748178	0.0388314	0.0417605	0.0302223	0.0348658	0.0317185	0.0328213	0.0328233				0.0397326	0.014686
6.75781	0.0746248	0.0388304	0.041727	0.0300237	0.0349161	0.0317018	0.0328035	0.0327917				0.0396774	0.0146403
6.76562	0.0745213	0.0387622	0.041829	0.0298688	0.0349131	0.0316996	0.0327972	0.0327146				0.0396382	0.0146283
6.77344	0.0743441	0.0386488	0.0417528	0.0299354	0.0350261	0.0316454	0.0328713	0.0326334				0.0396072	0.0145607
6.78125	0.0742353	0.0385754	0.0416252	0.0298403	0.0349998	0.03169	0.0327589	0.0325011				0.0395283	0.014545
6.78906	0.0741855	0.0385299	0.0416609	0.0298318	0.0349865	0.0316506	0.032766	0.0325037				0.0395144	0.0145329
6.79688	0.0740242	0.0382304	0.0415935	0.0297193	0.0348525	0.0317235	0.0326216	0.0323474				0.039389	0.0145112
6.80469	0.0739823	0.0383139	0.0416375	0.0296355	0.034828	0.0316432	0.0324471	0.0322984				0.0393482	0.0145273
6.8125	0.0738173	0.0383555	0.0416495	0.029687	0.0348194	0.0315972	0.0323703	0.032399				0.0393369	0.0144682
6.82031	0.0737464	0.0384656	0.0416427	0.0296747	0.0346632	0.0315564	0.0323707	0.0325221				0.0393302	0.0144459
6.82812	0.0736523	0.0385122	0.0414725	0.0294828	0.0346371	0.0315387	0.0323237	0.0324501				0.0392587	0.0144388
6.83594	0.0733405	0.0385464	0.0415742	0.0293246	0.0346612	0.0314974	0.0321948	0.0323863				0.0391907	0.0143656
6.84375	0.0731581	0.0387183	0.0417105	0.0293187	0.0346014	0.0314136	0.0321728	0.0324127				0.0391883	0.0143156
6.85156	0.0729833	0.0387224	0.0415701	0.0292542	0.0344376	0.0313441	0.032039	0.0324286				0.0390974	0.0142804
6.85938	0.0727827	0.0388125	0.0413221	0.0290592	0.0345111	0.0313507	0.0320198	0.0322662				0.0390155	0.014234
6.86719	0.0727603	0.038964	0.0414427	0.0289783	0.0344622	0.0313312	0.0318418	0.0322296				0.0390013	0.014256
6.875	0.0725078	0.039025	0.0417068	0.0288512	0.0345109	0.0313598	0.031758	0.0322707				0.0389988	0.0141893
6.88281	0.0722967	0.0389747	0.0417583	0.0287994	0.0344844	0.0312419	0.0316131	0.0323706				0.0389424	0.0141391
6.89062	0.0721961	0.0388749	0.0416491	0.0288745	0.0345504	0.0311462	0.0315862	0.0324405				0.0389147	0.0140964
6.89844	0.0720802	0.0388128	0.0418146	0.0288008	0.0345701	0.0310161	0.0315782	0.0324217				0.0388868	0.0140809
6.90625	0.0719117	0.0388223	0.041914	0.028769	0.0346549	0.0309602	0.0315046	0.0325025				0.0388799	0.0140315
6.91406	0.0718017	0.0387371	0.0420114	0.0287427	0.0346599	0.0309016	0.0314737	0.0326794				0.0388759	0.0139959
6.92188	0.071797	0.0387929	0.0419975	0.0288462	0.0346335	0.03079	0.0314916	0.0326961				0.0388806	0.013991
6.92969	0.0717667	0.0386946	0.0418935	0.0287634	0.034646	0.0306389	0.0315653	0.0327658				0.0388418	0.0139884
6.9375	0.0714427	0.0386448	0.041957	0.0287396	0.0347134	0.0305405	0.0316413	0.0327695				0.0388061	0.0138836
6.94531	0.0711623	0.0386661	0.0418751	0.0287367	0.0346784	0.0303889	0.0315019	0.0327314				0.0387176	0.0138142
6.95312	0.0711127	0.0387318	0.0420231	0.0287785	0.0345559	0.0304932	0.0313258	0.0326345				0.0387069	0.0138139
6.96094	0.0709137	0.0387543	0.0419834	0.0289627	0.0344546	0.0304679	0.031242	0.0326814				0.0386825	0.0137371
6.96875	0.0707521	0.0387578	0.0422584	0.0290009	0.0342929	0.0304576	0.0313034	0.032648				0.0386839	0.0136945
6.97656	0.0705143	0.0386762	0.0423823	0.0288975	0.0342974	0.0303467	0.0312161	0.0326154				0.0386183	0.0136483
6.98438	0.0703765	0.0384489	0.0424682	0.0287876	0.0340666	0.0304032	0.0311526	0.0325714				0.0385344	0.0136305
6.99219	0.0704292	0.0383325	0.0426003	0.0286141	0.0339343	0.0305077	0.0311844	0.0325889				0.0385239	0.0136655
7	0.0702939	0.0383292	0.0427171	0.0285518	0.0337226	0.0306794	0.0311671	0.0326507				0.038514	0.0136256
7.00781	0.0703783	0.038362	0.0428338	0.0284467	0.0338058	0.0307195	0.0311721	0.0326488				0.0385459	0.0136622
7.01562	0.0701845	0.038427	0.0429926	0.0285273	0.0336488	0.0307709	0.0311188	0.0324397				0.0385137	0.0136174
7.02344	0.0700657	0.0385722	0.0429052	0.0286573	0.0335754	0.0307247	0.0310899	0.0323268				0.0384897	0.0135773
7.03125	0.0699294	0.0386191	0.0428115	0.0287023	0.0335455	0.030607	0.0310998	0.032376				0.0384613	0.0135304
7.03906	0.0697443	0.0386661	0.042816	0.0286374	0.0335281	0.0305802	0.0311441	0.032544				0.0384575	0.013465
7.04688	0.0695507	0.038596	0.0427141	0.028664	0.0334789	0.0305807	0.0310279	0.0326301				0.0384053	0.0133994
7.05469	0.0694853	0.0386701	0.0428323	0.0287149	0.0333396	0.0304831	0.0308556	0.0326085				0.0383737	0.0134087
7.0625	0.0693315	0.0387431	0.0426298	0.0286274	0.0331541	0.0304465	0.0307717	0.0326419				0.0382933	0.0133754
7.07031	0.0692926	0.0387199	0.0423928	0.0287256	0.0331207	0.030402	0.0306414	0.032604				0.0382374	0.0133599
7.07812	0.0693022	0.0386942	0.0419987	0.0287466	0.0333149	0.0303104	0.0306779	0.0326825				0.0382159	0.0133337
7.08594	0.0692807	0.0387838	0.0418422	0.0287571	0.0332462	0.0302264	0.0306743	0.0326211				0.038179	0.0133345
7.09375	0.0691353	0.0388152	0.041823	0.0285509	0.0331946	0.0300669	0.0306939	0.0328428				0.0381403	0.0133085
7.10156	0.0691344	0.0389901	0.0417024	0.0285876	0.0331941	0.030068	0.0306651	0.032857				0.0381499	0.0133026
7.10938	0.0690255	0.038941	0.0415273	0.0285834	0.0331878	0.0299823	0.0306185	0.0328133				0.0380849	0.0132738
7.11719	0.0690437	0.0388212	0.0416332	0.0285159	0.0332404	0.0298988	0.0304429	0.0326727				0.0380336	0.0133165
7.125	0.0691139	0.0387216	0.0415726	0.02864	0.033212	0.0299325	0.0304489	0.0327066				0.0380435	0.0133202
7.13281	0.0689621	0.0387016	0.0416556	0.0285618	0.0331511	0.0299382	0.0304503	0.03284				0.0380326	0.0132757
7.14062	0.0688896	0.0384342	0.0416946	0.0284076	0.0330485	0.029967	0.0302764	0.0327755				0.0379367	0.0132879
7.14844	0.0688195	0.0384183	0.0418077	0.0283739	0.0330009	0.0299232	0.0301226	0.0326323				0.0378873	0.0132997
7.15625	0.0687929	0.0383065	0.041881	0.0284431	0.032806	0.0298941	0.0301319	0.0326799				0.0378669	0.0132958
7.16406	0.0687027	0.038082	0.0417502	0.0283327	0.0327329	0.0300458	0.0300536	0.0325504				0.0377813	0.0132754
7.17188	0.0687622	0.0378797	0.0417709	0.0281776	0.0327031	0.0301784	0.0299823	0.0326293				0.0377604	0.0133038
7.17969	0.0687276	0.0380007	0.0416233	0.0279266	0.0326836	0.0301909	0.0300076	0.0326297				0.0377238	0.0133103
7.1875	0.068766	0.0380347	0.0418106	0.0279381	0.0327801	0.0303623	0.0300417	0.0327805				0.0378142	0.0132998
7.19531	0.0688452	0.0379776	0.0417103	0.0279346	0.0326143	0.0302913	0.0299289	0.0325695				0.037734	0.0133577
7.20312	0.0688399	0.0378474	0.0415254	0.0281528	0.0325843	0.0302566	0.0298475	0.032624				0.0377097	0.0133336
7.21094	0.0688054	0.0378873	0.0415096	0.0282726	0.0324716	0.0302149	0.0299159	0.0325235				0.0377001	0.0133187
7.21875	0.068799	0.0378538	0.0415403	0.0283398	0.0325227	0.0302999	0.0299538	0.0324598				0.0377211	0.0133018
7.22656	0.0689009	0.0379151	0.0414905	0.0283378	0.0325029	0.0303454	0.0298596	0.032547				0.0377374	0.0133346
7.23438	0.0689817	0.0378289	0.0414121	0.0286147	0.0324747	0.0305885	0.0299296	0.0324913				0.0377902	0.0133106
7.24219	0.0692131	0.0380551	0.0411635	0.0287213	0.0324933	0.0305379	0.0298445	0.0325059				0.0378168	0.013378
7.25	0.0691265	0.0379134	0.0410672	0.0287704	0.0325204	0.0306172	0.0298557	0.0326858				0.0378196	0.0133219
7.25781	0.0692497	0.0378542	0.0410009	0.0289542	0.0324389	0.0306753	0.0298365	0.0326493				0.0378324	0.0133471
7.26562	0.0692881	0.0377519	0.0408637	0.0290333	0.0321014	0.0306307	0.0296246	0.0325865				0.037735	0.013393
7.27344	0.069407	0.037914	0.0409596	0.0288573	0.0320927	0.0306994	0.0296885	0.0327918				0.0378013	0.0134315
7.28125	0.0694516	0.0379736	0.0409978	0.0289079	0.0319979	0.0307302	0.0296105	0.0328911				0.0378201	0.0134481
7.28906	0.069336	0.0379608	0.0408972	0.0290182	0.0318579	0.0307443	0.0296678	0.0329386				0.0378026	0.0133957
7.29688	0.0693742	0.0378394	0.0407507	0.0292194	0.0319664	0.0305802	0.0296003	0.0329607				0.0377864	0.0133955
7.30469	0.0693718	0.0377319	0.0407241	0.0290991	0.0320406	0.0306198	0.0297062	0.0328154				0.0377636	0.0133957
7.3125	0.0694269	0.0375353	0.0406879	0.0290964	0.0320521	0.0306742	0.0297543	0.0326766				0.037738	0.0134121
7.32031	0.0695432	0.0373828	0.040697	0.0291357	0.0320764	0.0304707	0.02975	0.0326014				0.0377071	0.0134669
7.32812	0.0695442	0.0373254	0.0407667	0.02929	0.0320771	0.030298	0.0297093	0.0325706				0.0376977	0.0134743
7.33594	0.0697593	0.0373726	0.0407672	0.0294539	0.0319914	0.0303053	0.0297825	0.0325974				0.0377537	0.0135292
7.34375	0.0698103	0.0374324	0.0407273	0.0296184	0.0320346	0.030349	0.0297157	0.0326218				0.0377887	0.013529
7.35156	0.0698159	0.0373429	0.0409081	0.0297378	0.0320911	0.0304211	0.0296132	0.032682				0.0378265	0.0135232
7.35938	0.0698705	0.0373977	0.0410625	0.0299435	0.0321713	0.0304525	0.0295655	0.0328079				0.0379089	0.013519
7.36719	0.0700605	0.0372478	0.0410439	0.0299579	0.0320859	0.0305545	0.029762	0.0327601				0.0379341	0.0135651
7.375	0.0703088	0.0371862	0.0407673	0.0299724	0.0321611	0.0305397	0.0298829	0.0327689				0.0379484	0.0136256
7.38281	0.070584	0.0371817	0.0407795	0.0301144	0.0321741	0.0304516	0.0297242	0.0326734				0.0379604	0.0137325
7.39062	0.0707802	0.0370348	0.0406203	0.0301018	0.0320853	0.0303914	0.02966	0.0326363				0.0379138	0.0138144
7.39844	0.071026	0.0370485	0.0405016	0.0301473	0.0321587	0.0304005	0.0296005	0.0325967				0.037935	0.0138931
7.40625	0.0711658	0.0370662	0.0402891	0.0302083	0.03217	0.0304218	0.0296482	0.0325165				0.0379357	0.0139284
7.41406	0.0711917	0.0370125	0.0400259	0.030457	0.032203	0.0302695	0.0297224	0.032323				0.0379006	0.0139268
7.42188	0.0712232	0.0370399	0.0401627	0.0304368	0.0322218	0.0303552	0.0296923	0.0322639				0.0379245	0.0139401
7.42969	0.0713436	0.0372159	0.0402439	0.0305021	0.0321537	0.0305609	0.029581	0.0322795				0.0379851	0.0139734
7.4375	0.0715101	0.03721	0.0401492	0.0305269	0.0320171	0.0305759	0.0294756	0.0322662				0.0379664	0.0140431
7.44531	0.0716801	0.036963	0.0401613	0.0305613	0.0320196	0.0307464	0.0294469	0.0322596				0.0379798	0.0140911
7.45312	0.0718014	0.0369059	0.0399441	0.0306899	0.0319351	0.0306169	0.0295715	0.0323038				0.0379711	0.0141205
7.46094	0.0717927	0.0367045	0.039792	0.0307874	0.0320663	0.0306299	0.0296903	0.0322306				0.0379617	0.0140951
7.46875	0.0718508	0.0367111	0.0396692	0.0309628	0.0320769	0.0307286	0.029622	0.0323075				0.0379911	0.0140935
7.47656	0.07201	0.0366441	0.0396028	0.0311545	0.0321318	0.0308998	0.0295458	0.0322915				0.038035	0.0141262
7.48438	0.0721739	0.036481	0.0396849	0.0313412	0.0320913	0.0308917	0.0296133	0.0322177				0.0380619	0.014175
7.49219	0.0721596	0.036405	0.0395941	0.0314098	0.0321301	0.0307123	0.0295635	0.0323317				0.0380383	0.0141737
7.5	0.072332	0.0363872	0.0395055	0.0315071	0.0321566	0.0306678	0.0295362	0.0323864				0.0380598	0.0142264
7.50781	0.0723706	0.0365451	0.0392407	0.031544	0.0322183	0.0305791	0.0295758	0.0323599				0.0380542	0.0142324
7.51562	0.0724757	0.0363034	0.0390743	0.0315203	0.0323491	0.0306479	0.0295028	0.0323832				0.0380321	0.0142645
7.52344	0.0725637	0.0359962	0.038869	0.0315514	0.0324423	0.0307455	0.0295819	0.0323088				0.0380074	0.0142817
7.53125	0.0727737	0.0358883	0.038837	0.031614	0.0324104	0.0308249	0.0295691	0.0321123				0.0380037	0.0143608
7.53906	0.07288	0.0358335	0.0387752	0.0317153	0.0324186	0.0308704	0.0295502	0.0321412				0.0380231	0.014388
7.54688	0.0730424	0.035799	0.0385213	0.0318064	0.0324115	0.0309287	0.029468	0.0322931				0.0380338	0.0144323
7.55469	0.072944	0.0356877	0.0383081	0.0317265	0.0323739	0.0308443	0.0294335	0.0323911				0.0379636	0.0144102
7.5625	0.0730057	0.0356018	0.0382831	0.0318649	0.0323995	0.0309038	0.0293971	0.0322194				0.0379594	0.0144321
7.57031	0.0730455	0.0355442	0.0384893	0.0318819	0.0324181	0.0309584	0.029551	0.0322291				0.0380147	0.0144287
7.57812	0.0729908	0.0356302	0.0386038	0.0317876	0.0322614	0.0311234	0.029417	0.0322085				0.0380028	0.014424
7.58594	0.0730241	0.0355072	0.03864	0.0317707	0.0322273	0.031208	0.0294292	0.0322288				0.0380044	0.0144338
7.59375	0.0730626	0.0353934	0.0388156	0.0318853	0.0322343	0.0311985	0.0293589	0.0321681				0.0380146	0.014454
7.60156	0.0730442	0.0351939	0.03859	0.0318578	0.032176	0.03124	0.0293308	0.0319784				0.0379264	0.0144669
7.60938	0.0731768	0.0351466	0.0388215	0.0318104	0.0322469	0.0313498	0.0292948	0.0319004				0.0379684	0.0145152
7.61719	0.0731711	0.035209	0.0389249	0.0319344	0.0320513	0.0315042	0.0293184	0.0318995				0.0380016	0.0145042
7.625	0.0731653	0.0351332	0.0390106	0.0319238	0.0320937	0.0313898	0.0293788	0.0319513				0.0380058	0.0145025
7.63281	0.0732461	0.0350064	0.0389893	0.0319246	0.0320575	0.0316412	0.0293327	0.0319089				0.0380133	0.0145264
7.64062	0.0733801	0.0351053	0.0389964	0.0319368	0.032107	0.0315933	0.0294525	0.0319528				0.0380655	0.0145566
7.64844	0.073318	0.0349396	0.0388017	0.0318711	0.0320969	0.0317222	0.0296123	0.0319958				0.0380447	0.0145188
7.65625	0.0732394	0.0350947	0.0385569	0.0317406	0.0322823	0.0317572	0.0296275	0.0319434				0.0380302	0.0144825
7.66406	0.0732323	0.0352218	0.0385949	0.0317013	0.0322271	0.0316602	0.0296494	0.0318552				0.0380178	0.0144917
7.67188	0.0732778	0.0353314	0.0386374	0.0318396	0.0321436	0.0316715	0.0298373	0.0318078				0.0380683	0.0144879
7.67969	0.0733676	0.0350438	0.0384766	0.0318435	0.0321142	0.0316175	0.0297787	0.0317404				0.0379978	0.01454
7.6875	0.0733623	0.0349015	0.0386642	0.0318681	0.0319438	0.0316323	0.0297238	0.0317517				0.037981	0.0145548
7.69531	0.0732628	0.0350665	0.0387921	0.0318538	0.0319153	0.0316072	0.0297475	0.0317915				0.0380046	0.0145161
7.70312	0.0733846	0.0351781	0.0388472	0.0317155	0.0318753	0.0316229	0.029853	0.0317492				0.0380282	0.0145596
7.71094	0.0735517	0.0353137	0.0388374	0.0316265	0.0318453	0.0316363	0.0298669	0.031818				0.038062	0.0146149
7.71875	0.0736481	0.0353631	0.0388678	0.031576	0.0317779	0.031568	0.0298117	0.0318754				0.038061	0.0146598
7.72656	0.0738335	0.0354271	0.0388725	0.0314908	0.0317916	0.0316531	0.0297865	0.0319205				0.0380969	0.014721
7.73438	0.073902	0.0353682	0.0389894	0.0312747	0.0318028	0.0314193	0.0298157	0.0320023				0.0380718	0.0147683
7.74219	0.0738742	0.0351044	0.0390735	0.0311628	0.0318074	0.0313877	0.0300201	0.0320803				0.0380638	0.0147551
7.75	0.0740122	0.0351698	0.0390731	0.0311235	0.0317856	0.0313548	0.0299497	0.0320205				0.0380612	0.0148162
7.75781	0.074055	0.0353734	0.0388958	0.0310282	0.0318228	0.0314436	0.0298986	0.0321152				0.0380791	0.014821
7.76562	0.074116	0.0353117	0.0389435	0.0310817	0.0319292	0.0315808	0.0299234	0.0320476				0.0381167	0.0148274
7.77344	0.0742823	0.0350596	0.0388549	0.0312246	0.0318993	0.0315422	0.0299302	0.0319203				0.0380892	0.0148931
7.78125	0.0742985	0.0349887	0.0388375	0.0312686	0.0319129	0.031602	0.0300088	0.0317359				0.0380816	0.0148982
7.78906	0.0744502	0.034968	0.0389093	0.0311617	0.0320566	0.0314927	0.029963	0.0315787				0.0380725	0.0149707
7.79688	0.0745841	0.0352323	0.0389736	0.0310743	0.0318298	0.031432	0.0298954	0.0314988				0.038065	0.0150433
7.80469	0.0745748	0.0352771	0.0389133	0.0311686	0.0316848	0.0313274	0.02997	0.0317368				0.0380816	0.0150271
7.8125	0.0747123	0.0353561	0.0386837	0.0311566	0.0316714	0.0313048	0.0298829	0.0317033				0.0380589	0.015083
7.82031	0.0747527	0.0354503	0.0387406	0.0312798	0.0316248	0.0314643	0.029844	0.0316317				0.0380985	0.015087
7.82812	0.0747971	0.0355619	0.0388196	0.0312116	0.0316184	0.0315431	0.0298707	0.0316261				0.0381311	0.0150983
7.83594	0.0747924	0.03556	0.0388674	0.0311792	0.0315232	0.0315361	0.0297456	0.0314375				0.0380802	0.015127
7.84375	0.0748289	0.0352124	0.038651	0.0310804	0.0315775	0.0314866	0.0296039	0.0313234				0.0379705	0.0151713
7.85156	0.0748997	0.0351742	0.0387058	0.0310319	0.0315525	0.0314932	0.0297151	0.0311988				0.0379714	0.0152007
7.85938	0.0749025	0.0351608	0.0386527	0.0309996	0.0314643	0.0313911	0.0297741	0.031221				0.0379458	0.0152094
7.86719	0.0747324	0.0350249	0.0386302	0.0310236	0.0314559	0.031303	0.0296501	0.0312418				0.0378827	0.0151664
7.875	0.0747192	0.0348793	0.0389654	0.0309343	0.0314671	0.031367	0.0296221	0.0311351				0.0378862	0.0151789
7.88281	0.0746368	0.034578	0.0390605	0.0308484	0.0312816	0.0315441	0.029738	0.0310247				0.037839	0.0151646
7.89062	0.0746378	0.0346541	0.0392329	0.0310097	0.0311895	0.0315809	0.0298591	0.0310962				0.0379075	0.0151439
7.89844	0.0745362	0.0345942	0.0394208	0.0309737	0.031085	0.0317457	0.029933	0.0309157				0.0379005	0.0151186
7.90625	0.0744495	0.0345105	0.0397157	0.0310429	0.0309981	0.0316733	0.0299868	0.0308414				0.0379023	0.0151021
7.91406	0.0745428	0.0345134	0.0398602	0.0309441	0.0308061	0.0317925	0.0298159	0.0309689				0.0379055	0.0151535
7.92188	0.0745063	0.0342982	0.039852	0.0309234	0.0307983	0.0316584	0.0298424	0.0311057				0.0378731	0.0151467
7.92969	0.0743778	0.0341158	0.0397378	0.0308368	0.0305819	0.0315091	0.0298515	0.031163				0.0377717	0.0151311
7.9375	0.0743697	0.0342037	0.0397094	0.0309174	0.0304507	0.0313611	0.029928	0.0311858				0.0377657	0.0151303
7.94531	0.0743257	0.034258	0.039616	0.0309401	0.0303969	0.0313002	0.0299413	0.0312178				0.0377495	0.0151146
7.95312	0.0744063	0.03418	0.0395859	0.030765	0.0303901	0.0313213	0.0298487	0.031199				0.037712	0.015163
7.96094	0.0744583	0.0340971	0.039771	0.030645	0.0302434	0.0314328	0.029806	0.0312263				0.03771	0.0152002
7.96875	0.0743036	0.0339862	0.0398942	0.0305953	0.0302186	0.0313931	0.0298358	0.0310455				0.037659	0.0151694
7.97656	0.0744443	0.0339623	0.0398399	0.0303854	0.0302964	0.0311284	0.0299938	0.0310177				0.0376335	0.0152325
7.98438	0.0744563	0.0339156	0.0399629	0.0302817	0.0302413	0.031234	0.0299258	0.0311015				0.0376399	0.0152451
7.99219	0.0744622	0.033921	0.0398575	0.0303593	0.0302721	0.0313749	0.0299797	0.0310856				0.037664	0.015226
8	0.0743176	0.0336292	0.0399192	0.0302587	0.0302223	0.0312576	0.0300184	0.0310788				0.0375877	0.0152028
8.00781	0.074296	0.0334786	0.0400007	0.0301682	0.0301356	0.031289	0.0300192	0.0312321				0.0375774	0.015204
8.01562	0.0742917	0.0335934	0.0399649	0.0301503	0.0299564	0.0313876	0.0300342	0.0310824				0.0375576	0.0152135
8.02344	0.074463	0.033641	0.0400919	0.0300296	0.0298215	0.0313856	0.0300532	0.0312205				0.0375883	0.0152824
8.03125	0.0744233	0.0337336	0.0401815	0.0298336	0.0296914	0.0312989	0.0300614	0.0312131				0.0375546	0.0152959
8.03906	0.0742893	0.0338276	0.0401759	0.0297507	0.0296884	0.0312181	0.0300616	0.0310516				0.0375079	0.0152669
8.04688	0.0742041	0.0338889	0.0403821	0.0296983	0.0296368	0.0310898	0.0301502	0.030922				0.0374965	0.0152579
8.05469	0.0743148	0.0340084	0.0404608	0.0297431	0.0298016	0.0311765	0.030269	0.0308403				0.0375768	0.0152704
8.0625	0.0741865	0.0339569	0.0404907	0.0296171	0.0296716	0.0310449	0.0304716	0.0309206				0.037545	0.015237
8.07031	0.074147	0.0339933	0.0402831	0.0296829	0.0296073	0.0309932	0.0304213	0.0309778				0.0375132	0.0152195
8.07812	0.0741192	0.0340255	0.0402378	0.0298058	0.0296609	0.0308587	0.0305102	0.0310464				0.0375331	0.015193
8.08594	0.073945	0.0339937	0.0405121	0.029811	0.0297377	0.0308534	0.0304432	0.0309796				0.0375345	0.0151443
8.09375	0.0739551	0.0339789	0.0401703	0.0297601	0.0297529	0.0308222	0.0305171	0.0309205				0.0374846	0.0151425
8.10156	0.0737939	0.0339021	0.0404209	0.0298023	0.0297597	0.0307541	0.0303916	0.0308748				0.0374624	0.0151082
8.10938	0.0736275	0.0339022	0.0400152	0.0298336	0.0296521	0.0306789	0.0304397	0.0309408				0.0373863	0.0150434
8.11719	0.0736623	0.0337498	0.0399567	0.0299411	0.029552	0.0305934	0.0304034	0.0310061				0.0373581	0.0150627
8.125	0.0736426	0.0337439	0.039786	0.0299938	0.0295264	0.0304396	0.0303715	0.0310878				0.0373239	0.0150574
8.13281	0.0735875	0.0335851	0.0399022	0.0301075	0.0294533	0.0301933	0.0303919	0.0311075				0.037291	0.0150581
8.14062	0.0734478	0.0336819	0.0399792	0.0302113	0.0293569	0.030166	0.0303863	0.0312306				0.0373075	0.0150038
8.14844	0.0735434	0.0338066	0.040046	0.0303873	0.0292121	0.0301167	0.030197	0.0311243				0.0373042	0.0150557
8.15625	0.0737018	0.033698	0.0401363	0.0305529	0.0292204	0.0299711	0.0302709	0.0310631				0.0373268	0.0151135
8.16406	0.0738045	0.033621	0.0401526	0.0306881	0.0292411	0.0299345	0.0302998	0.031118				0.0373574	0.0151391
8.17188	0.0737845	0.0336137	0.0400984	0.0306747	0.0292395	0.0299217	0.0303591	0.0312439				0.0373669	0.0151217
8.17969	0.0736714	0.033647	0.0401834	0.0307918	0.029279	0.029901	0.0303422	0.0313253				0.0373926	0.0150713
8.1875	0.0738254	0.0336397	0.0399979	0.0308477	0.0292175	0.0298604	0.0304447	0.0312787				0.037389	0.0151199
8.19531	0.0740205	0.0336887	0.0398038	0.0308233	0.029275	0.0298013	0.0304096	0.0313504				0.0373966	0.0151803
8.20312	0.0740936	0.0334721	0.0395884	0.0308669	0.0292912	0.0297494	0.0304003	0.0313058				0.037346	0.0152114
8.21094	0.0740081	0.0333884	0.039555	0.0309646	0.0293671	0.029719	0.0304899	0.0312216				0.0373392	0.0151739
8.21875	0.074026	0.0332694	0.0396821	0.0311106	0.0293181	0.029871	0.0304461	0.0311498				0.0373591	0.0151785
8.22656	0.0739266	0.0331583	0.0395136	0.031322	0.0292538	0.0297904	0.0304319	0.031064				0.0373076	0.0151492
8.23438	0.0738167	0.0331505	0.0396033	0.0314423	0.029263	0.0298542	0.0303202	0.0310901				0.0373175	0.0151073
8.24219	0.0736888	0.0332545	0.039742	0.0316209	0.0292775	0.0299617	0.0302358	0.0312111				0.037374	0.0150422
8.25	0.0738	0.0331567	0.0400432	0.031609	0.0291637	0.0300471	0.0301934	0.0311186				0.0373914	0.0151034
8.25781	0.0738632	0.0331314	0.0401456	0.0317241	0.0292642	0.0298341	0.0303364	0.0312151				0.0374393	0.0151144
8.26562	0.0738507	0.0331237	0.0400519	0.0318144	0.0292961	0.0298519	0.0303474	0.0312697				0.0374507	0.0150955
8.27344	0.0737962	0.0332714	0.0400987	0.0318406	0.0293546	0.029724	0.0303368	0.0313157				0.0374672	0.0150733
8.28125	0.0737177	0.0333502	0.0400978	0.0318843	0.02941	0.0296536	0.0302862	0.0314908				0.0374863	0.0150351
8.28906	0.0736289	0.0332555	0.0403938	0.0319079	0.02937	0.0296436	0.0303017	0.0317369				0.0375298	0.0150038
8.29688	0.0734839	0.0331001	0.0405165	0.0319771	0.029391	0.0296522	0.0303051	0.0318236				0.0375312	0.0149529
8.30469	0.0735187	0.0333144	0.0404542	0.0319625	0.0293084	0.0296576	0.0302489	0.0317428				0.0375259	0.0149694
8.3125	0.0734226	0.0332589	0.0406082	0.0320135	0.0292064	0.0296218	0.030238	0.031849				0.0375273	0.0149461
8.32031	0.0732971	0.0330864	0.0405723	0.0319599	0.0292646	0.0296471	0.0302448	0.031999				0.0375089	0.0148969
8.32812	0.0733568	0.0329216	0.0404825	0.0319798	0.0293203	0.0296559	0.0301188	0.0321582				0.0374992	0.0149164
8.33594	0.0732707	0.0329755	0.0407237	0.0319665	0.0292952	0.0297621	0.0301907	0.032319				0.0375629	0.0148731
8.34375	0.0731953	0.0332406	0.0408982	0.0319347	0.0292498	0.0297242	0.0303526	0.0323928				0.0376235	0.0148343
8.35156	0.0733209	0.033228	0.0409892	0.0320194	0.0292013	0.0298567	0.0302489	0.0324807				0.0376681	0.014873
8.35938	0.0733336	0.033063	0.040959	0.0319671	0.0291973	0.0299967	0.0302782	0.0326087				0.0376755	0.0148679
8.36719	0.073371	0.0332818	0.0408786	0.0319755	0.0291732	0.0300631	0.0302463	0.0325782				0.037696	0.0148691
8.375	0.0733653	0.0334732	0.0405599	0.032205	0.02921	0.0301208	0.0303135	0.0327257				0.0377467	0.0148183
8.38281	0.0732079	0.0336582	0.0404047	0.032222	0.0291095	0.0301096	0.0302914	0.0328279				0.0377289	0.0147576
8.39062	0.0731312	0.033907	0.0403082	0.0320571	0.029208	0.0300919	0.0303202	0.0328271				0.0377313	0.0147193
8.39844	0.0730341	0.0338562	0.0402604	0.0321025	0.029082	0.0299798	0.030214	0.0330137				0.0376928	0.0147019
8.40625	0.0730554	0.033961	0.0402329	0.0321279	0.0291015	0.0299671	0.0302722	0.0332989				0.0377521	0.0146858
8.41406	0.0729921	0.0340086	0.0402345	0.0321187	0.0291153	0.0300038	0.0303925	0.0332964				0.0377702	0.0146503
8.42188	0.0730183	0.0342545	0.0399697	0.0322498	0.0291581	0.0301221	0.0305176	0.0332605				0.0378188	0.0146174
8.42969	0.0729897	0.0340879	0.0400015	0.0323493	0.0292898	0.0301592	0.0305722	0.0333963				0.0378557	0.014585
8.4375	0.073015	0.0342045	0.0401079	0.0325229	0.0293134	0.0302433	0.0306049	0.0333735				0.0379232	0.0145728
8.44531	0.0730136	0.0342502	0.0402485	0.0325214	0.0293558	0.0301884	0.0305604	0.033313				0.0379314	0.0145803
8.45312	0.0730232	0.034337	0.0403172	0.0326768	0.0293343	0.0301381	0.0305949	0.0334143				0.0379795	0.0145725
8.46094	0.0729655	0.0346561	0.0400613	0.032629	0.0294152	0.0299877	0.0307114	0.0335128				0.0379924	0.0145308
8.46875	0.0731585	0.0346604	0.0399254	0.0326822	0.0294029	0.0300205	0.0308189	0.0334976				0.0380208	0.0145831
8.47656	0.0730128	0.0346761	0.0396725	0.0328856	0.0293716	0.030197	0.0308544	0.0335401				0.0380262	0.0145021
8.48438	0.0728527	0.0348414	0.0396512	0.0329404	0.029357	0.03014	0.0307615	0.0335009				0.0380056	0.0144525
8.49219	0.0728335	0.0349186	0.0398467	0.0330171	0.0293572	0.0301522	0.0309305	0.0334762				0.0380665	0.0144311
8.5	0.0729799	0.0351324	0.0399662	0.0330889	0.0293974	0.0302013	0.0307873	0.0334883				0.0381302	0.0144759
8.50781	0.072893	0.0351178	0.0399302	0.0331208	0.0295351	0.0300869	0.0307685	0.0334715				0.0381155	0.0144436
8.51562	0.0729385	0.0350978	0.0401673	0.0332865	0.0296525	0.030042	0.0306619	0.0335399				0.0381733	0.0144546
8.52344	0.072787	0.0353529	0.0400176	0.0334092	0.0298873	0.0299327	0.0307298	0.0335853				0.0382127	0.0143685
8.53125	0.0726965	0.0351086	0.0399108	0.0336594	0.0300071	0.0300561	0.0307368	0.0338055				0.0382476	0.0143006
8.53906	0.0727774	0.035083	0.0399759	0.0337748	0.0300565	0.0300521	0.0308463	0.033951				0.0383146	0.0143067
8.54688	0.0728618	0.0350093	0.0401088	0.033672	0.0301788	0.0301021	0.0307672	0.0341131				0.0383516	0.01433
8.55469	0.0727604	0.03492	0.0399935	0.0337861	0.0302524	0.0300379	0.0306908	0.0342946				0.038342	0.0142886
8.5625	0.0728602	0.0348566	0.0398596	0.0338642	0.0304919	0.0301461	0.0306503	0.0343659				0.0383868	0.0142916
8.57031	0.072868	0.0350522	0.0401505	0.0339555	0.0306286	0.0301702	0.0306273	0.0342461				0.0384623	0.014282
8.57812	0.072841	0.0349542	0.0402878	0.0338967	0.0306891	0.0300139	0.0306644	0.0342092				0.0384445	0.0142882
8.58594	0.0728593	0.0349485	0.0402451	0.0340194	0.0305042	0.0299677	0.0307168	0.0343139				0.0384469	0.0142984
8.59375	0.0727365	0.0351026	0.0403266	0.0340171	0.0305234	0.0297898	0.0307034	0.0344335				0.0384541	0.0142624
8.60156	0.0727559	0.0352293	0.040322	0.0341302	0.0305041	0.0298045	0.0307918	0.0344483				0.0384983	0.0142526
8.60938	0.0727005	0.0353921	0.040393	0.0342698	0.0306863	0.0297539	0.0307576	0.0344396				0.0385491	0.0142166
8.61719	0.0727049	0.0354839	0.0403548	0.034154	0.0306993	0.0296185	0.0307239	0.0342919				0.0385039	0.0142393
8.625	0.0726531	0.0355806	0.040148	0.0340573	0.0308159	0.0296536	0.0307431	0.0341668				0.0384773	0.014211
8.63281	0.072663	0.0357394	0.0400568	0.0341775	0.0308219	0.0297463	0.0306153	0.0340225				0.0384803	0.0142108
8.64062	0.0726453	0.035704	0.0400719	0.0342651	0.0311082	0.0298415	0.0306696	0.0339971				0.0385378	0.0141689
8.64844	0.0725772	0.0356735	0.0400967	0.034188	0.0310778	0.0298445	0.0307149	0.0342004				0.0385466	0.0141395
8.65625	0.0725886	0.0357391	0.0401955	0.0341976	0.0311107	0.0299802	0.0306939	0.0343113				0.0386021	0.0141251
8.66406	0.072472	0.0357693	0.0402219	0.0342528	0.0311212	0.0301218	0.0306922	0.0344997				0.0386439	0.0140611
8.67188	0.0724238	0.0358507	0.0403103	0.034386	0.0310982	0.0301356	0.0305404	0.0344518				0.0386496	0.0140528
8.67969	0.0724481	0.036043	0.0402247	0.0343527	0.0310455	0.0301275	0.0304838	0.0343389				0.038633	0.0140701
8.6875	0.0722412	0.0359703	0.0401749	0.0344607	0.0310862	0.0300164	0.0305272	0.0343428				0.0386024	0.0139984
8.69531	0.072183	0.0357307	0.0401901	0.0345723	0.0310739	0.0300328	0.0305418	0.0343431				0.0385834	0.013979
8.70312	0.072174	0.0358695	0.0405504	0.0346954	0.0310657	0.0300338	0.0305185	0.0343651				0.0386591	0.0139749
8.71094	0.0720512	0.0359134	0.0405482	0.0349428	0.03113	0.0298927	0.0304648	0.0344982				0.0386802	0.0139281
8.71875	0.0719932	0.0359864	0.0403016	0.0349089	0.0310033	0.0297186	0.0305599	0.0343483				0.0386025	0.0139272
8.72656	0.071906	0.0359969	0.0404264	0.0349	0.0310991	0.0296545	0.0306403	0.0345657				0.0386486	0.0138821
8.73438	0.0719089	0.0360915	0.0402818	0.0349269	0.0309724	0.0296695	0.0305845	0.034471				0.0386133	0.0138941
8.74219	0.071958	0.035969	0.0401521	0.0349537	0.0311335	0.0295665	0.0307085	0.0345202				0.0386202	0.0138958
8.75	0.071713	0.036008	0.040031	0.034907	0.0310888	0.029429	0.030597	0.0345379				0.038539	0.0138354
8.75781	0.071562	0.0359696	0.0400257	0.0349797	0.0311332	0.0294648	0.0305951	0.0345556				0.0385357	0.0137745
8.76562	0.0715	0.0361165	0.040323	0.0349259	0.0309373	0.0293419	0.0305559	0.0345125				0.0385266	0.0137884
8.77344	0.0713582	0.0361394	0.040236	0.0351428	0.030857	0.0295039	0.0305117	0.0344919				0.0385301	0.0137256
8.78125	0.0714221	0.0360956	0.0400814	0.0351327	0.0306815	0.0294958	0.0305055	0.0343376				0.038469	0.0137681
8.78906	0.0713526	0.0362243	0.0399013	0.0352429	0.0306009	0.02961	0.0305325	0.0342833				0.0384685	0.0137307
8.79688	0.0713846	0.0363267	0.0398208	0.0352259	0.0306314	0.029647	0.030583	0.0341561				0.0384719	0.0137343
8.80469	0.0713275	0.0362481	0.0400586	0.0354174	0.0308399	0.0297055	0.0305374	0.0341144				0.0385311	0.0136972
8.8125	0.0713054	0.0363238	0.0399735	0.0355127	0.0308497	0.0297584	0.0305682	0.0339579				0.0385312	0.0136826
8.82031	0.0713179	0.0366917	0.0403012	0.0354056	0.0307958	0.0296174	0.0305222	0.0337794				0.0385539	0.0137179
8.82812	0.0712607	0.0367444	0.0403199	0.0354455	0.0308562	0.0295501	0.0306314	0.0336154				0.0385529	0.0136971
8.83594	0.0714388	0.0366894	0.0404126	0.0355811	0.030891	0.0294625	0.0306785	0.0335372				0.0385864	0.013762
8.84375	0.0715444	0.036583	0.0403368	0.0355937	0.0308054	0.0294041	0.0307637	0.0335327				0.0385705	0.013804
8.85156	0.0714559	0.0366589	0.0400821	0.0355322	0.0307194	0.0293806	0.0308445	0.0333759				0.0385062	0.0137807
8.85938	0.0713475	0.0367645	0.0400021	0.0354213	0.0307624	0.0292842	0.0307409	0.0333478				0.0384588	0.0137594
8.86719	0.0712528	0.0367923	0.0400551	0.0353446	0.0305665	0.0292478	0.0306864	0.033424				0.0384212	0.0137495
8.875	0.0712867	0.0368424	0.0400733	0.0352759	0.030657	0.0289081	0.0306553	0.0333521				0.0383813	0.0137946
8.88281	0.0714153	0.0369799	0.0402451	0.0352164	0.0306043	0.0288502	0.0305588	0.0333671				0.0384046	0.0138582
8.89062	0.0716732	0.0367257	0.0403857	0.0352464	0.0306353	0.0288586	0.0305424	0.0333511				0.0384273	0.0139507
8.89844	0.0718017	0.0368762	0.0403415	0.0352365	0.030683	0.0288744	0.0304319	0.0332802				0.0384407	0.0139987
8.90625	0.0718082	0.0368422	0.0402037	0.0352986	0.0306811	0.0288335	0.0304791	0.0328761				0.0383778	0.0140192
8.91406	0.0718353	0.0367825	0.0400194	0.035321	0.0305432	0.028724	0.0303211	0.0328099				0.0382945	0.0140632
8.92188	0.072001	0.0368331	0.0403943	0.0353254	0.0303743	0.0285877	0.030293	0.0327684				0.0383221	0.0141572
8.92969	0.0719958	0.0369582	0.040541	0.0352525	0.0303475	0.0285048	0.0302493	0.0324422				0.0382864	0.0141917
8.9375	0.0721308	0.0368654	0.0405632	0.0350258	0.0303214	0.028543	0.0302627	0.0324273				0.0382675	0.0142446
8.94531	0.0721955	0.0368158	0.0405283	0.0351016	0.0303223	0.0283347	0.0303518	0.0323703				0.0382525	0.0142807
8.95312	0.0721087	0.0367307	0.0408137	0.0351597	0.0303272	0.0284332	0.0303531	0.0322855				0.0382765	0.0142524
8.96094	0.0723314	0.0364738	0.0408759	0.0351363	0.0303817	0.0283738	0.0302765	0.032173				0.0382528	0.0143489
8.96875	0.07225	0.0364929	0.0409449	0.0351142	0.0301807	0.0283731	0.0302667	0.0321635				0.0382233	0.0143408
8.97656	0.0723501	0.0364648	0.0412208	0.035169	0.0301605	0.0281856	0.0302887	0.0321937				0.0382542	0.014398
8.98438	0.0723635	0.0364589	0.0410567	0.0352859	0.0301458	0.0281536	0.0303572	0.0319916				0.0382266	0.0144057
8.99219	0.0724112	0.0364539	0.0411353	0.0351757	0.0301919	0.0280853	0.030267	0.0319652				0.0382107	0.0144393
9	0.0723395	0.0364588	0.0409771	0.0353306	0.0301174	0.0281115	0.0303938	0.0319071				0.0382045	0.014403
9.00781	0.0722882	0.0365152	0.0408312	0.0354246	0.0301337	0.0280132	0.0305143	0.031882				0.0382003	0.014379
9.01562	0.0722126	0.0363463	0.0407401	0.0353164	0.0299513	0.0278894	0.0305076	0.0318619				0.0381032	0.0143859
9.02344	0.0723674	0.036223	0.0409254	0.0353304	0.0297115	0.0276257	0.0304992	0.0317466				0.0380536	0.0144994
9.03125	0.0725389	0.036263	0.0409428	0.0352439	0.0295549	0.0274908	0.0304038	0.031604				0.0380053	0.0146023
9.03906	0.0726775	0.0361139	0.0409926	0.0352288	0.0293925	0.0274098	0.0303221	0.0314991				0.0379545	0.014688
9.04688	0.0726486	0.0359672	0.0408615	0.0354016	0.0292792	0.0273	0.0303049	0.0312867				0.0378812	0.0147082
9.05469	0.0727301	0.0359923	0.0410698	0.0352878	0.029113	0.0273181	0.0305042	0.0310213				0.0378795	0.0147592
9.0625	0.0727183	0.0361864	0.041235	0.0352413	0.0290679	0.0271747	0.030314	0.0310171				0.0378693	0.0147909
9.07031	0.0727813	0.0360082	0.0412564	0.035321	0.028895	0.0269952	0.0303278	0.0309335				0.0378148	0.0148517
9.07812	0.0727849	0.0360309	0.0410279	0.0353535	0.0288304	0.0271211	0.0302926	0.0308996				0.0377926	0.0148417
9.08594	0.0728242	0.0361612	0.0410002	0.0353893	0.0288668	0.0271026	0.0302253	0.030636				0.0377757	0.0148726
9.09375	0.0730422	0.0361074	0.0410634	0.0355794	0.0288418	0.0271539	0.0302723	0.0306844				0.0378431	0.0149347
9.10156	0.0732121	0.0359272	0.0412881	0.0356123	0.0287655	0.0270309	0.0302773	0.0307303				0.0378555	0.0150172
9.10938	0.0733469	0.0358765	0.0412621	0.0355486	0.028648	0.0270144	0.0303885	0.0307752				0.0378575	0.015065
9.11719	0.0733489	0.0356662	0.0413456	0.0356484	0.0286284	0.0272049	0.0303863	0.0308644				0.0378866	0.0150469
9.125	0.0736116	0.035692	0.0414858	0.0356972	0.0285768	0.0272194	0.0305258	0.0310371				0.0379807	0.0151201
9.13281	0.0736504	0.0356353	0.0416266	0.035548	0.0285872	0.027228	0.0306011	0.0310471				0.0379905	0.0151348
9.14062	0.0738466	0.0357092	0.0416441	0.0355786	0.0284982	0.0270585	0.0306097	0.0310544				0.0379999	0.0152232
9.14844	0.0739624	0.0358379	0.0416598	0.0355867	0.0285265	0.027111	0.0305411	0.0308498				0.0380094	0.0152703
9.15625	0.073895	0.0359468	0.0414974	0.0356652	0.0284163	0.0271562	0.0305914	0.0308919				0.0380075	0.0152372
9.16406	0.0739737	0.0361302	0.0413768	0.0355914	0.028348	0.027071	0.0305506	0.0308185				0.0379825	0.0152806
9.17188	0.074037	0.0361119	0.0410173	0.0357304	0.0283808	0.026971	0.0306375	0.0308093				0.0379619	0.0152903
9.17969	0.0741373	0.0360195	0.040934	0.0357819	0.0283718	0.0268764	0.0306607	0.0310825				0.037983	0.0153134
9.1875	0.0742524	0.0362432	0.0409561	0.0355779	0.0282403	0.0268491	0.0306958	0.0310767				0.0379864	0.015366
9.19531	0.0742085	0.0362769	0.0411486	0.0353333	0.0282193	0.0268187	0.030737	0.0311134				0.037982	0.0153619
9.20312	0.0740787	0.0364439	0.0412746	0.0353899	0.0281715	0.0267627	0.0307192	0.0309802				0.0379776	0.015338
9.21094	0.0743469	0.036516	0.0412189	0.035133	0.0282406	0.0268659	0.0306611	0.0307675				0.0379688	0.015433
9.21875	0.074364	0.0367418	0.0414206	0.0351309	0.028253	0.0269869	0.0304547	0.0307057				0.0380072	0.0154471
9.22656	0.0744604	0.0367923	0.0415746	0.0349947	0.0282309	0.0269007	0.0305648	0.0306344				0.0380191	0.0154956
9.23438	0.0745563	0.0369086	0.0420422	0.0350051	0.0281709	0.0268134	0.0306155	0.0305688				0.0380851	0.0155578
9.24219	0.0747314	0.0371259	0.0420106	0.0349053	0.0280313	0.0267099	0.0306648	0.0304198				0.0380749	0.0156465
9.25	0.074993	0.0372019	0.0419108	0.0349363	0.0280482	0.0267575	0.0307565	0.0302969				0.0381126	0.015725
9.25781	0.0751973	0.0374143	0.0418503	0.0348055	0.0280454	0.0266811	0.030942	0.0302828				0.0381523	0.0157906
9.26562	0.0754404	0.0373152	0.0417242	0.0347091	0.0280009	0.0267358	0.0309303	0.0303647				0.0381526	0.0158651
9.27344	0.0755609	0.0372564	0.0419158	0.0344829	0.0280865	0.0265407	0.0310478	0.0302254				0.0381395	0.0159342
9.28125	0.0757283	0.0372898	0.0421397	0.0344769	0.028128	0.0266253	0.030971	0.0304106				0.0382212	0.0159774
9.28906	0.075969	0.0373594	0.0422908	0.0343753	0.0281473	0.0265965	0.0309925	0.0303135				0.0382555	0.016073
9.29688	0.0760364	0.0375146	0.0423383	0.0342533	0.0280807	0.0266537	0.0309259	0.0304904				0.0382867	0.0160925
9.30469	0.0762723	0.0376898	0.0422097	0.0341394	0.0278756	0.0266208	0.0309764	0.0303665				0.0382688	0.0161975
9.3125	0.076287	0.0376969	0.0423387	0.0339448	0.0279355	0.0265171	0.0309342	0.0304643				0.0382648	0.0162153
9.32031	0.0763624	0.0377443	0.0419891	0.0340158	0.0279823	0.0265253	0.0310396	0.0303905				0.0382562	0.0162189
9.32812	0.0763701	0.0378993	0.0418672	0.0338169	0.0279919	0.0265199	0.0309146	0.0304468				0.0382283	0.0162284
9.33594	0.0762952	0.0381159	0.041498	0.0337729	0.0279762	0.026721	0.0308418	0.0304685				0.0382112	0.0161773
9.34375	0.0762255	0.0383179	0.0413617	0.0335927	0.0281825	0.0267196	0.0308934	0.030409				0.0382128	0.0161396
9.35156	0.0763367	0.0381986	0.041625	0.033617	0.0282687	0.0267859	0.0308907	0.0304057				0.038266	0.0161696
9.35938	0.0765178	0.0383848	0.0414969	0.0337843	0.0282393	0.0266697	0.031079	0.0304653				0.0383296	0.0162182
9.36719	0.076662	0.0381073	0.0414857	0.0338054	0.0282062	0.0265687	0.0311058	0.0303289				0.0382838	0.0162868
9.375	0.0766508	0.0380167	0.0413805	0.0337865	0.0280825	0.026604	0.0311341	0.0303627				0.0382522	0.0162843
9.38281	0.0766512	0.0380482	0.0414209	0.0338047	0.0281493	0.026703	0.0311343	0.0303324				0.0382805	0.0162708
9.39062	0.0764548	0.0382326	0.041255	0.0338121	0.0280211	0.0265666	0.0312548	0.0303339				0.0382414	0.0162176
9.39844	0.0763213	0.0380997	0.0412788	0.0338453	0.0279278	0.0265315	0.031394	0.0303642				0.0382203	0.0161735
9.40625	0.0763832	0.0383063	0.0412496	0.0336788	0.027787	0.0265741	0.0313419	0.0306059				0.0382408	0.0161952
9.41406	0.0764115	0.0385021	0.0414245	0.0336169	0.0278754	0.0265883	0.0312724	0.0306248				0.0382895	0.0162056
9.42188	0.0764877	0.038505	0.0413007	0.0337116	0.0279812	0.0266094	0.0311521	0.0306561				0.0383005	0.0162176
9.42969	0.0765916	0.03867	0.0412009	0.0337445	0.0279206	0.0267015	0.0311671	0.0307859				0.0383478	0.0162355
9.4375	0.07651	0.0387379	0.0412232	0.0338117	0.0279174	0.0267193	0.0311749	0.0307479				0.0383553	0.0162066
9.44531	0.0763874	0.0388974	0.0411172	0.033834	0.0279339	0.0269276	0.0311213	0.0308225				0.0383802	0.0161381
9.45312	0.0762497	0.0390107	0.0411169	0.0337877	0.0279017	0.0268637	0.0311576	0.0307468				0.0383544	0.0161065
9.46094	0.0760889	0.0391405	0.0410159	0.0338013	0.0279118	0.0267816	0.0311694	0.0309007				0.0383513	0.0160467
9.46875	0.0760908	0.0393235	0.040959	0.0337958	0.0279344	0.0266945	0.0309858	0.0308526				0.0383295	0.0160697
9.47656	0.0760592	0.039512	0.0407993	0.0336019	0.0279252	0.026598	0.0309243	0.030923				0.0382929	0.0160754
9.48438	0.0761829	0.0395905	0.0410449	0.0335169	0.0278109	0.0266031	0.0307517	0.0309789				0.03831	0.0161449
9.49219	0.0762133	0.0397295	0.0408589	0.0335716	0.0277584	0.0266584	0.0307316	0.030952				0.0383092	0.0161524
9.5	0.0761488	0.0397578	0.04107	0.0334225	0.0277214	0.0266045	0.0305677	0.0309001				0.0382741	0.0161659
9.50781	0.0762532	0.0398501	0.0411691	0.0332839	0.0276535	0.0267095	0.0303909	0.0308496				0.03827	0.0162216
9.51562	0.0762101	0.0400511	0.0412545	0.0332599	0.0275787	0.0267352	0.0303205	0.0309561				0.0382958	0.0162158
9.52344	0.0759805	0.0402601	0.041148	0.0332248	0.0275984	0.0268751	0.0303483	0.0310822				0.0383147	0.0161152
9.53125	0.075838	0.04029	0.0413399	0.0333035	0.0275941	0.0269616	0.0301607	0.0311256				0.0383267	0.016072
9.53906	0.0756768	0.040588	0.0411298	0.0333715	0.027813	0.0269294	0.0302752	0.0311224				0.0383633	0.0159898
9.54688	0.0756128	0.0408773	0.0411398	0.033265	0.0277942	0.0269859	0.0301588	0.0310962				0.0383662	0.0159858
9.55469	0.0756034	0.0411299	0.0412168	0.0333019	0.0277144	0.026998	0.0300678	0.0313219				0.0384193	0.0159874
9.5625	0.0755984	0.0411963	0.0410972	0.0333362	0.0277533	0.0270217	0.0301862	0.0313479				0.0384422	0.0159663
9.57031	0.0755691	0.0413156	0.0409779	0.0333896	0.0277219	0.0271521	0.0300841	0.0313161				0.0384408	0.0159538
9.57812	0.0756569	0.0413556	0.0411035	0.0333987	0.0277128	0.027203	0.0299833	0.0313919				0.0384757	0.0159849
9.58594	0.0757752	0.0412768	0.0410331	0.0333854	0.0275604	0.0271938	0.0299152	0.0314678				0.038451	0.0160373
9.59375	0.0756929	0.041442	0.0408618	0.0332457	0.027543	0.0272318	0.0298066	0.0316402				0.038433	0.0160124
9.60156	0.0756642	0.0417463	0.0409153	0.0331066	0.0275579	0.0274386	0.0297703	0.0316567				0.038482	0.0159989
9.60938	0.0757218	0.0418474	0.0408932	0.0330508	0.0276174	0.0274523	0.0298511	0.031819				0.0385316	0.016
9.61719	0.0756511	0.0419902	0.0409108	0.0329753	0.0276049	0.0273413	0.0297879	0.031725				0.0384983	0.0160078
9.625	0.0753372	0.0421366	0.0408835	0.0328914	0.0275246	0.0273642	0.0296578	0.031681				0.0384345	0.0159305
9.63281	0.0751881	0.0423496	0.0409902	0.0328437	0.0274163	0.027343	0.0294105	0.0316423				0.038398	0.015928
9.64062	0.0751139	0.0424207	0.0408971	0.0328476	0.0272436	0.0273696	0.0295512	0.0316554				0.0383874	0.0159063
9.64844	0.074958	0.0424331	0.0408437	0.0328151	0.0271922	0.0272832	0.0295381	0.0317078				0.0383464	0.0158674
9.65625	0.0749604	0.0423897	0.0410898	0.0328528	0.02736	0.0270902	0.0295975	0.0315144				0.0383568	0.0158802
9.66406	0.0748633	0.0421821	0.0410943	0.0327403	0.0273725	0.0270682	0.0295085	0.0315183				0.0382934	0.0158543
9.67188	0.074984	0.0421663	0.0414706	0.032689	0.0272737	0.0271695	0.0295465	0.0314652				0.0383456	0.0159059
9.67969	0.0750818	0.0421702	0.0415169	0.0323699	0.027161	0.0272361	0.0295761	0.0313735				0.0383107	0.0159641
9.6875	0.0751256	0.042174	0.0417833	0.0324064	0.0271149	0.0273166	0.029565	0.0312047				0.0383363	0.0159928
9.69531	0.0751627	0.0422781	0.0415391	0.0324568	0.0270741	0.0273612	0.0295278	0.0311005				0.0383125	0.0160079
9.70312	0.075267	0.0422578	0.0413496	0.032504	0.0269711	0.0274649	0.029585	0.0310975				0.0383121	0.0160298
9.71094	0.0751324	0.0422167	0.041217	0.0324755	0.0268973	0.0273812	0.0296115	0.0314135				0.0382931	0.0159757
9.71875	0.0750321	0.0421311	0.0414109	0.0324795	0.0268412	0.0271932	0.0297373	0.0316794				0.0383131	0.0159432
9.72656	0.07503	0.0421972	0.0411755	0.032286	0.0267656	0.0272166	0.0296345	0.0317077				0.0382516	0.0159604
9.73438	0.0750175	0.0420578	0.0409862	0.0322628	0.0267577	0.027398	0.029579	0.0316105				0.0382087	0.0159409
9.74219	0.0749775	0.0420541	0.0409968	0.0322945	0.0267242	0.0274538	0.029588	0.0317017				0.0382238	0.0159181
9.75	0.0749628	0.0420901	0.0411477	0.032219	0.026652	0.0275792	0.0296173	0.0317792				0.0382559	0.015911
9.75781	0.0747431	0.0420547	0.041132	0.0322472	0.026552	0.0276476	0.0295394	0.0316634				0.0381974	0.0158522
9.76562	0.0745254	0.0421246	0.0412517	0.0322623	0.0266049	0.0276628	0.0296119	0.0317218				0.0382207	0.0157694
9.77344	0.0744275	0.0423534	0.0411258	0.0323179	0.0266027	0.0278682	0.029677	0.0319108				0.0382854	0.0157036
9.78125	0.0742017	0.0423796	0.0411698	0.0322552	0.0265119	0.0277609	0.0297181	0.0319811				0.0382473	0.0156477
9.78906	0.0740129	0.042405	0.0410796	0.0323172	0.0265612	0.0277112	0.029785	0.0319966				0.0382336	0.0155743
9.79688	0.073875	0.0422474	0.0409956	0.0322999	0.026585	0.0276091	0.0298749	0.0318857				0.0381716	0.0155286
9.80469	0.0737779	0.0422238	0.0410654	0.0323763	0.0266399	0.0275922	0.0298288	0.0319925				0.0381871	0.0154868
9.8125	0.0737669	0.0422335	0.041114	0.0321938	0.0264607	0.0277047	0.0299347	0.0321908				0.0381999	0.0154838
9.82031	0.0736597	0.0420183	0.0413826	0.0322127	0.0262537	0.0275668	0.029851	0.0322423				0.0381484	0.0154869
9.82812	0.0736625	0.042046	0.0411612	0.032377	0.0261266	0.0274674	0.0299817	0.0323687				0.0381489	0.0154806
9.83594	0.0737158	0.0419278	0.0413517	0.032341	0.0259647	0.0274343	0.0299981	0.0323494				0.0381353	0.0155223
9.84375	0.0737179	0.0419617	0.0413496	0.0325036	0.0258049	0.0274063	0.0298875	0.0325147				0.0381433	0.015536
9.85156	0.0734369	0.0420908	0.0414932	0.0324249	0.0256482	0.0272624	0.0299885	0.0325277				0.0381091	0.0154813
9.85938	0.0733462	0.0420204	0.0415081	0.0323264	0.0255689	0.0271799	0.0300447	0.0325787				0.0380716	0.0154654
9.86719	0.0733425	0.0422527	0.0416533	0.0322768	0.0255795	0.0273362	0.0299495	0.0326003				0.0381238	0.0154694
9.875	0.0733005	0.0423461	0.0414747	0.0322738	0.0254801	0.027483	0.0299792	0.0327247				0.0381328	0.0154423
9.88281	0.0732947	0.0421952	0.0415853	0.0322897	0.0255028	0.0274157	0.029928	0.0326158				0.0381034	0.0154506
9.89062	0.0733442	0.04224	0.0416303	0.0322887	0.0254926	0.0274429	0.0298434	0.0325852				0.0381084	0.0154764
9.89844	0.0733805	0.04223	0.0417398	0.0322037	0.025484	0.0273538	0.0296768	0.0326149				0.0380854	0.0155171
9.90625	0.0733486	0.0421668	0.041648	0.032267	0.025638	0.0273453	0.0297346	0.0323184				0.0380584	0.0154918
9.91406	0.0733517	0.0422931	0.0416117	0.0321881	0.0255932	0.0273531	0.0297043	0.0323188				0.0380517	0.0155074
9.92188	0.0732071	0.0423151	0.0416091	0.0320413	0.0255914	0.0274026	0.0297941	0.0323271				0.038036	0.0154572
9.92969	0.0732131	0.0421952	0.0416902	0.0319771	0.0256629	0.0272796	0.0297214	0.0324461				0.0380232	0.0154641
9.9375	0.0731685	0.0422106	0.0418039	0.0319542	0.0257931	0.0272484	0.0296249	0.0325264				0.0380412	0.015447
9.94531	0.0731817	0.0423116	0.0416553	0.0317315	0.0257704	0.0271224	0.02969	0.0326669				0.0380162	0.015466
9.95312	0.0732328	0.042218	0.0416405	0.0318124	0.0256473	0.0270544	0.0298085	0.0327016				0.0380144	0.0154839
9.96094	0.0732755	0.0424199	0.041819	0.0318238	0.025605	0.0270705	0.0298122	0.0326925				0.0380648	0.0155145
9.96875	0.0732302	0.0423618	0.0418797	0.0318393	0.025605	0.0270881	0.029948	0.0327831				0.0380919	0.0154822
9.97656	0.0732472	0.0422448	0.0417831	0.0318196	0.0257054	0.0271442	0.0301073	0.0328092				0.0381076	0.0154506
9.98438	0.0731243	0.0423975	0.0416556	0.0317919	0.0257303	0.0270744	0.0301313	0.0329709				0.0381095	0.0154086
9.99219	0.0730568	0.0424099	0.0415472	0.0316848	0.0258672	0.0268919	0.0301132	0.0330159				0.0380734	0.0153924
10	0.073115	0.0425069	0.0415636	0.0317462	0.0256785	0.0270524	0.0301026	0.0330271				0.038099	0.0154174
10.0078	0.073166	0.0424179	0.0413278	0.0317497	0.0256375	0.0270903	0.0303309	0.0331751				0.0381119	0.0154002
10.0156	0.0732489	0.0424777	0.041361	0.0317361	0.0256782	0.0271563	0.0303763	0.0331344				0.0381461	0.0154185
10.0234	0.0735051	0.0425337	0.041503	0.0318449	0.0257473	0.026998	0.0305355	0.0331274				0.0382244	0.0154991
10.0312	0.0735823	0.042766	0.0414108	0.0317236	0.025672	0.0269297	0.0306914	0.033131				0.0382384	0.0155428
10.0391	0.0737126	0.0427721	0.0416387	0.0317982	0.0256107	0.0269864	0.0306267	0.033226				0.0382964	0.015589
10.0469	0.0738067	0.0427182	0.0415649	0.0317773	0.0256168	0.0269971	0.0307343	0.0333303				0.0383182	0.0156022
10.0547	0.073852	0.0427036	0.041428	0.0318407	0.0257053	0.0269423	0.0305888	0.0330019				0.0382578	0.0156296
10.0625	0.073827	0.0427808	0.0414114	0.0317892	0.0256161	0.0270682	0.0305635	0.0330853				0.0382677	0.0156223
10.0703	0.0739147	0.042801	0.0415931	0.0316561	0.0256111	0.0272079	0.0307303	0.0330943				0.038326	0.0156392
10.0781	0.0739846	0.0429606	0.0414276	0.0315556	0.0257252	0.027121	0.0307726	0.0332889				0.0383545	0.0156535
10.0859	0.0740516	0.04304	0.0415475	0.0315666	0.0259008	0.0271128	0.0309436	0.0332496				0.0384266	0.0156521
10.0938	0.0741045	0.0429913	0.0415829	0.0314467	0.0260054	0.0272027	0.0309791	0.033096				0.0384261	0.0156596
10.1016	0.0741169	0.0429242	0.041606	0.0315885	0.025896	0.027191	0.0309439	0.0330541				0.0384151	0.0156707
10.1094	0.0741263	0.0429037	0.0414487	0.0314996	0.0257435	0.0270969	0.0308253	0.0329228				0.0383208	0.0157155
10.1172	0.0742062	0.0430071	0.041469	0.0316017	0.025708	0.0270499	0.0308665	0.0330469				0.0383694	0.0157401
10.125	0.0743183	0.0429679	0.0414458	0.031617	0.0256828	0.0270189	0.0309835	0.0330501				0.0383855	0.0157714
10.1328	0.0744366	0.0426356	0.0414258	0.0317509	0.0257249	0.0270003	0.0310359	0.033175				0.0383981	0.0157756
10.1406	0.0744216	0.042562	0.0415127	0.0317124	0.0259155	0.0269568	0.0310609	0.0330801				0.0384028	0.0157583
10.1484	0.0744179	0.0426572	0.0416616	0.0317049	0.0259694	0.0269732	0.0309785	0.0331051				0.0384335	0.0157619
10.1562	0.0744755	0.0426431	0.0416264	0.0316457	0.0258959	0.0270034	0.0310661	0.0331117				0.0384335	0.0157818
10.1641	0.074397	0.0427347	0.0415825	0.0317628	0.0259004	0.026964	0.0310776	0.0331649				0.038448	0.0157515
10.1719	0.0742889	0.0428274	0.0414374	0.0317253	0.0260277	0.026878	0.0310462	0.0331479				0.0384224	0.0157157
10.1797	0.0741142	0.0428767	0.0415095	0.0318191	0.0260716	0.026843	0.0310334	0.0332214				0.0384361	0.0156531
10.1875	0.0740447	0.0430281	0.041529	0.0318785	0.0262646	0.0269123	0.0309987	0.0333116				0.0384959	0.0156027
10.1953	0.0739168	0.0431629	0.0414181	0.031931	0.0262654	0.0267817	0.0310568	0.0334715				0.0385005	0.015563
10.2031	0.0739241	0.0431166	0.0416648	0.0319487	0.0263438	0.026805	0.0310682	0.0335337				0.0385506	0.0155542
10.2109	0.0739153	0.0431578	0.0417657	0.0320172	0.0264147	0.0268936	0.0311252	0.033435				0.0385906	0.0155351
10.2188	0.0738687	0.0431749	0.0416829	0.0319834	0.0264072	0.0270564	0.0310642	0.0332081				0.0385557	0.0155189
10.2266	0.0737256	0.0433115	0.0416561	0.0322317	0.0264909	0.027041	0.0310591	0.0333508				0.0386083	0.0154484
10.2344	0.0735629	0.0435381	0.0416733	0.0321747	0.0264282	0.0270376	0.0310497	0.0334688				0.0386167	0.0154119
10.2422	0.0735106	0.0435998	0.0415667	0.0321621	0.0264279	0.0269625	0.0310869	0.0333569				0.0385842	0.0154065
10.25	0.0733045	0.0436729	0.0416127	0.0321593	0.0263039	0.0269612	0.0309964	0.0334015				0.0385515	0.0153631
10.2578	0.0732381	0.0437424	0.04167	0.0322529	0.0263408	0.0269684	0.0311991	0.0335125				0.0386155	0.0153166
10.2656	0.0730799	0.0437224	0.041667	0.0322374	0.026293	0.026942	0.0310537	0.0334927				0.038561	0.0152848
10.2734	0.0731231	0.0438143	0.0416628	0.0322528	0.0262208	0.0269002	0.0309894	0.0334161				0.0385475	0.0153232
10.2812	0.0730443	0.0438504	0.0415857	0.0321441	0.0262928	0.0270757	0.0309352	0.0333028				0.0385289	0.0152859
10.2891	0.073036	0.0438866	0.0414155	0.0321415	0.02628	0.0269193	0.0309887	0.0332812				0.0384936	0.015296
10.2969	0.0729657	0.043957	0.0414624	0.0321592	0.0262423	0.0269331	0.0310075	0.0334157				0.0385179	0.0152722
10.3047	0.0729555	0.0439863	0.0414325	0.0320732	0.0261986	0.026975	0.031131	0.0334844				0.0385296	0.0152633
10.3125	0.0728527	0.0440255	0.0412362	0.0322519	0.0263232	0.0269456	0.0310965	0.0334435				0.0385219	0.0152096
10.3203	0.0728836	0.0441447	0.0410161	0.0324411	0.026424	0.0271167	0.0311637	0.0335057				0.0385869	0.0151716
10.3281	0.0726986	0.0441842	0.0412332	0.0323749	0.0265669	0.0271671	0.0312443	0.0334465				0.0386145	0.0150985
10.3359	0.0723769	0.0441005	0.0411473	0.0324491	0.0267185	0.027047	0.0312193	0.0333435				0.0385503	0.0149866
10.3438	0.0721355	0.0440871	0.0410286	0.0325929	0.0267875	0.0270691	0.031338	0.0332864				0.0385406	0.0148812
10.3516	0.0721394	0.0440525	0.0407969	0.0327652	0.0268024	0.0271431	0.0312845	0.0330496				0.0385042	0.0148718
10.3594	0.0720322	0.0440765	0.0407641	0.032858	0.0269969	0.0273008	0.0311253	0.0329181				0.038509	0.0148119
10.3672	0.0719429	0.0439219	0.0408026	0.0328349	0.0270133	0.0272001	0.0311659	0.0328437				0.0384657	0.0147872
10.375	0.0719428	0.0440064	0.0408947	0.0328475	0.0271869	0.0270988	0.0311929	0.0327764				0.0384933	0.0147868
10.3828	0.0719113	0.0439439	0.0405777	0.0328543	0.0271066	0.0270061	0.0312085	0.0328064				0.0384268	0.0147822
10.3906	0.0718311	0.0438708	0.0405337	0.033049	0.027281	0.0269759	0.0311981	0.0328236				0.0384454	0.0147253
10.3984	0.0717953	0.0438259	0.0404791	0.0330322	0.0272991	0.0269178	0.0311314	0.0329275				0.038426	0.0147148
10.4062	0.0716704	0.0438383	0.0404473	0.0330807	0.0271986	0.026881	0.0310921	0.0330045				0.0384016	0.0146856
10.4141	0.0714836	0.0434733	0.0404615	0.0330305	0.0273073	0.0268866	0.0310772	0.0330655				0.0383482	0.0145946
10.4219	0.0714098	0.0433782	0.0404047	0.0331219	0.0273047	0.0269418	0.0310481	0.0330558				0.0383331	0.0145567
10.4297	0.0712665	0.0433337	0.040223	0.0331216	0.0272581	0.0269372	0.0310883	0.0330539				0.0382853	0.0145072
10.4375	0.0712338	0.043293	0.0400754	0.0332207	0.0271326	0.0268709	0.0310901	0.0328463				0.0382203	0.0145186
10.4453	0.0712317	0.0432285	0.0401462	0.0331785	0.0271788	0.0267574	0.0310071	0.0328149				0.0381929	0.0145333
10.4531	0.0713231	0.0432584	0.0402177	0.0331348	0.0272426	0.0267481	0.0307908	0.0328547				0.0381963	0.0145756
10.4609	0.0712957	0.0430613	0.0401101	0.0330866	0.027308	0.0266816	0.0308463	0.0328359				0.0381532	0.0145548
10.4688	0.0713725	0.0430081	0.0401438	0.0331756	0.027414	0.0265999	0.0306612	0.0326018				0.0381221	0.0145974
10.4766	0.0713908	0.0430615	0.0399061	0.0331166	0.0273468	0.0264567	0.0305912	0.0325837				0.0380567	0.0146335
10.4844	0.0713587	0.0428987	0.0399689	0.0331755	0.0273818	0.0264031	0.0306772	0.0324884				0.038044	0.0146149
10.4922	0.0712877	0.0427843	0.0399192	0.0332594	0.0273706	0.0263937	0.030799	0.0324809				0.0380368	0.0145755
10.5	0.071195	0.0428551	0.0399133	0.033198	0.0275049	0.0264263	0.0307261	0.0324885				0.0380384	0.0145385
10.5078	0.0711287	0.0429785	0.0400025	0.0333523	0.0275638	0.0261685	0.0307585	0.0323864				0.0380424	0.0145442
10.5156	0.0710642	0.0429015	0.0401229	0.0332972	0.0275142	0.0260395	0.0306395	0.0324623				0.0380052	0.0145491
10.5234	0.0709771	0.042766	0.0398605	0.0333113	0.0274832	0.0261711	0.0306547	0.0323354				0.0379449	0.0145022
10.5312	0.0708944	0.0426524	0.0399755	0.0332528	0.0276066	0.0262127	0.0305699	0.0323837				0.0379435	0.0144608
10.5391	0.0706833	0.0425342	0.0397407	0.0332119	0.0276255	0.0261438	0.0306698	0.0322533				0.0378578	0.01439
10.5469	0.0705237	0.0424666	0.0396427	0.0331348	0.027702	0.0260635	0.0306088	0.0321944				0.0377921	0.0143459
10.5547	0.0704965	0.0423807	0.0395995	0.0331554	0.0276472	0.0261608	0.0307083	0.0322524				0.0378001	0.0143152
10.5625	0.0704599	0.0422277	0.0395532	0.0329926	0.0276917	0.0260467	0.0307914	0.0322779				0.0377551	0.0143047
10.5703	0.0703841	0.0422438	0.0393499	0.0330325	0.0276718	0.0258543	0.0307394	0.032283				0.0376948	0.0143033
10.5781	0.0703384	0.0421446	0.0392584	0.0329944	0.0276591	0.0257963	0.0306842	0.0320982				0.0376217	0.0143061
10.5859	0.0702543	0.0422339	0.0391247	0.03289	0.0275378	0.0258483	0.0306193	0.0320866				0.0375744	0.0142966
10.5938	0.0700777	0.0421023	0.0392929	0.032982	0.0275627	0.0258673	0.0305919	0.0322007				0.0375847	0.0142224
10.6016	0.0699851	0.0420087	0.0390667	0.033028	0.0275662	0.0258441	0.030486	0.0321586				0.0375179	0.0141942
10.6094	0.069938	0.0419555	0.0391955	0.033073	0.0276673	0.0258545	0.0306269	0.0322587				0.0375712	0.0141498
10.6172	0.0699166	0.0418692	0.0390895	0.0330194	0.027665	0.0258854	0.0305241	0.0322765				0.0375307	0.0141426
10.625	0.0699554	0.0417876	0.039004	0.033121	0.0278468	0.0259508	0.0305955	0.0321701				0.0375539	0.0141209
10.6328	0.0697813	0.0418271	0.0388727	0.0329583	0.0276738	0.0259652	0.0305736	0.0320302				0.0374603	0.0140956
10.6406	0.0696807	0.0416693	0.0385426	0.0329131	0.0275067	0.0259879	0.0305749	0.0318906				0.0373457	0.014075
10.6484	0.0696063	0.0413242	0.0382035	0.033069	0.0274502	0.0260037	0.030516	0.0319475				0.0372651	0.01403
10.6562	0.0695605	0.0413872	0.0380553	0.0331127	0.0272519	0.0259597	0.0304405	0.0318729				0.0372051	0.0140486
10.6641	0.0695928	0.0413475	0.0381239	0.0329564	0.0272844	0.0258388	0.0302961	0.0317907				0.0371538	0.0140898
10.6719	0.0695859	0.0414351	0.0380318	0.0330584	0.0273466	0.0259616	0.0302804	0.0317585				0.0371823	0.0140687
10.6797	0.0696322	0.0415418	0.0379232	0.0330508	0.0274703	0.0259678	0.0301923	0.0316082				0.0371733	0.0140897
10.6875	0.069643	0.0412664	0.0378787	0.033179	0.0274153	0.0259027	0.0302181	0.0314898				0.0371241	0.0140935
10.6953	0.0697261	0.0411219	0.0378438	0.033119	0.0275888	0.0260088	0.0301203	0.031387				0.0371144	0.014101
10.7031	0.0696414	0.0410152	0.0377084	0.0331344	0.0275304	0.0258279	0.030245	0.0313081				0.0370514	0.0140891
10.7109	0.0697469	0.0409734	0.0375465	0.033158	0.027525	0.0257101	0.0302464	0.0311973				0.0370129	0.0141407
10.7188	0.069869	0.0408888	0.0375179	0.0332689	0.0274096	0.0256443	0.0302494	0.0311836				0.0370039	0.0141926
10.7266	0.0700524	0.0408604	0.0375372	0.0332372	0.0274845	0.0256393	0.0303979	0.0310337				0.0370303	0.0142458
10.7344	0.0699576	0.0406949	0.0373744	0.0332767	0.0276416	0.0254834	0.030399	0.0309789				0.0369758	0.0142122
10.7422	0.0698316	0.0404756	0.0373194	0.033279	0.0276676	0.0255113	0.0304122	0.0310379				0.0369418	0.014152
10.75	0.0699298	0.040287	0.0371073	0.0333627	0.0277506	0.0254464	0.0302589	0.0309701				0.0368891	0.0141883
10.7578	0.0700218	0.040128	0.0369697	0.0333656	0.0279269	0.0254168	0.0300575	0.0310367				0.0368654	0.0142104
10.7656	0.0702252	0.0401051	0.0369755	0.0334328	0.0279365	0.0254661	0.029983	0.0309093				0.0368792	0.0142812
10.7734	0.0702537	0.0399062	0.0369895	0.0333512	0.0279145	0.0254849	0.0300829	0.0307131				0.036837	0.0142922
10.7812	0.070509	0.0399959	0.0368621	0.0333218	0.028029	0.025419	0.0299998	0.0307077				0.0368555	0.0143845
10.7891	0.0705697	0.0400372	0.0367038	0.0333302	0.0280565	0.025541	0.0299317	0.0307327				0.0368628	0.0143929
10.7969	0.0707945	0.0400211	0.0365772	0.0334037	0.0280841	0.025569	0.029822	0.0307384				0.0368763	0.0144671
10.8047	0.0708146	0.0397981	0.0363847	0.0334702	0.0279842	0.0254746	0.0299382	0.0307663				0.0368289	0.0144751
10.8125	0.0709773	0.0397588	0.0363	0.0333648	0.0279282	0.0254159	0.030018	0.0307832				0.0368183	0.0145376
10.8203	0.0710686	0.0397783	0.0364778	0.0332006	0.0279319	0.0254597	0.0299785	0.0306264				0.0368152	0.0145806
10.8281	0.071266	0.039685	0.0362343	0.0331397	0.0278209	0.0253529	0.0299341	0.0307802				0.0367766	0.0146628
10.8359	0.0715185	0.0397217	0.0361686	0.033207	0.0277724	0.0253408	0.02985	0.0307342				0.0367892	0.0147606
10.8438	0.0718097	0.039676	0.0362882	0.0330836	0.0276959	0.0253309	0.0297937	0.030803				0.0368101	0.0148685
10.8516	0.0718799	0.0397765	0.0365231	0.0329758	0.0275605	0.0251921	0.0295979	0.0309284				0.0368043	0.0149313
10.8594	0.072252	0.0398373	0.036516	0.0329125	0.0273751	0.0251583	0.0296881	0.0308707				0.0368262	0.0150777
10.8672	0.0725258	0.0398993	0.036224	0.0330988	0.0273857	0.0251998	0.0296544	0.0309411				0.0368661	0.0151588
10.875	0.0726469	0.039774	0.0361619	0.0330958	0.0273433	0.0251549	0.029704	0.0308388				0.03684	0.0152075
10.8828	0.0726868	0.0398674	0.0363043	0.0329542	0.027371	0.0253698	0.0295645	0.0311021				0.0369025	0.0151968
10.8906	0.0728607	0.0399425	0.0361941	0.0328796	0.027318	0.0253992	0.0296835	0.0309969				0.0369093	0.0152601
10.8984	0.0730228	0.039924	0.0361447	0.0327764	0.0273682	0.0255633	0.0297452	0.0309689				0.0369392	0.0152938
10.9062	0.0732298	0.0399451	0.0360628	0.0327905	0.0274089	0.0254553	0.0298937	0.0310974				0.0369854	0.0153552
10.9141	0.0733605	0.0400729	0.036005	0.0329276	0.0272971	0.0254588	0.029908	0.0309686				0.0369998	0.0154139
10.9219	0.0734359	0.0400943	0.0360651	0.0330743	0.0271428	0.0254414	0.0299611	0.0309359				0.0370188	0.0154481
10.9297	0.0735315	0.0400397	0.0360709	0.0331449	0.0271756	0.0254807	0.0299529	0.030803				0.0370249	0.0154771
10.9375	0.0736706	0.039911	0.0360919	0.0332382	0.0272381	0.0256403	0.0299508	0.030871				0.0370765	0.0154907
10.9453	0.0736846	0.0396731	0.0360028	0.0333323	0.0272291	0.025842	0.0300154	0.030928				0.0370884	0.0154592
10.9531	0.0736837	0.0397671	0.0360348	0.0334125	0.0271692	0.0259432	0.0300302	0.0309178				0.0371198	0.0154527
10.9609	0.0736979	0.0398553	0.0360312	0.0334337	0.027114	0.0260306	0.0299459	0.0310754				0.037148	0.0154517
10.9688	0.0738172	0.0397067	0.0358867	0.0333895	0.0270804	0.0261947	0.0300743	0.0312089				0.0371698	0.0154621
10.9766	0.0737239	0.0397468	0.0360838	0.0333887	0.0271292	0.0263246	0.0300845	0.0312269				0.0372136	0.0154099
10.9844	0.0738679	0.0397601	0.0360054	0.0333654	0.0269767	0.0265119	0.0300727	0.0311706				0.0372164	0.0154602
10.9922	0.0739932	0.0399637	0.0360142	0.0333871	0.0269747	0.026549	0.0300995	0.0311526				0.0372667	0.0155024
11	0.0740292	0.0396858	0.0358518	0.0333837	0.0270108	0.0264345	0.0301002	0.0311751				0.0372089	0.0155167
11.0078	0.07418	0.0396351	0.0358022	0.033368	0.0270516	0.0266675	0.0299617	0.0309416				0.037201	0.0155636
11.0156	0.0743462	0.039504	0.0357822	0.0334526	0.027133	0.0267661	0.0300245	0.0308772				0.0372357	0.015597
11.0234	0.0743979	0.0395258	0.0357919	0.0333592	0.0272227	0.0268765	0.0300152	0.0308339				0.0372529	0.0156025
11.0312	0.0745094	0.0395016	0.035677	0.0333503	0.0271837	0.0267729	0.0300254	0.0309389				0.0372449	0.0156485
11.0391	0.0747263	0.039487	0.0356133	0.033306	0.0270009	0.0268386	0.0300029	0.0308684				0.0372304	0.0157407
11.0469	0.0748897	0.0396194	0.0357518	0.0333274	0.0271217	0.0269278	0.0298741	0.0310155				0.0373159	0.0157768
11.0547	0.0748322	0.039542	0.0357995	0.033209	0.0270628	0.0268453	0.029984	0.0309774				0.0372815	0.0157674
11.0625	0.0749675	0.0394019	0.0358982	0.0333323	0.0270232	0.0268692	0.0299404	0.0309025				0.0372919	0.0158135
11.0703	0.0750214	0.0393249	0.0357904	0.0332509	0.0270327	0.0270581	0.0299581	0.0309022				0.0372923	0.0158151
11.0781	0.0749836	0.039256	0.0359911	0.0332781	0.0270692	0.0270604	0.030074	0.0308706				0.0373229	0.015788
11.0859	0.0749344	0.0390481	0.0360426	0.0333454	0.0270346	0.0270972	0.030041	0.0308673				0.0373013	0.0157669
11.0938	0.0751628	0.0390389	0.035664	0.0331485	0.0270752	0.0270919	0.0301924	0.0306583				0.037254	0.015856
11.1016	0.0753701	0.0389371	0.0358924	0.0330705	0.0269936	0.0271315	0.0302538	0.0306897				0.0372923	0.0159232
11.1094	0.0754826	0.0389223	0.0356273	0.0329946	0.0269667	0.027229	0.0303163	0.0306434				0.0372728	0.0159605
11.1172	0.0755651	0.0390055	0.0357318	0.0329633	0.0269201	0.0273555	0.0303627	0.0304894				0.0372992	0.015989
11.125	0.0755715	0.03913	0.0357702	0.0328967	0.0269546	0.0272762	0.0302793	0.0305507				0.0373037	0.0160006
11.1328	0.075652	0.0392343	0.0356957	0.0329086	0.0270093	0.0273104	0.0302951	0.0307277				0.0373541	0.0160107
11.1406	0.0758753	0.039351	0.0356243	0.0329449	0.0271512	0.0273703	0.0302168	0.0308239				0.0374197	0.0160696
11.1484	0.0760951	0.0394515	0.0357729	0.0326843	0.0271182	0.0273756	0.0302746	0.030818				0.0374488	0.0161541
11.1562	0.0761146	0.039358	0.0357805	0.0325841	0.0271497	0.0274648	0.030349	0.0309729				0.0374717	0.0161388
11.1641	0.0760056	0.0394538	0.0356728	0.0325691	0.0270703	0.0275977	0.0304487	0.031129				0.0374934	0.0160859
11.1719	0.0760398	0.0393951	0.0357689	0.0324671	0.0269429	0.0275165	0.0304688	0.0311131				0.037464	0.0161182
11.1797	0.0760625	0.0392686	0.0357642	0.0324052	0.0268349	0.0275228	0.0304041	0.031299				0.0374452	0.01613
11.1875	0.0760633	0.0392978	0.0355941	0.0322732	0.02677	0.0274943	0.0303587	0.0312968				0.0373935	0.0161508
11.1953	0.076016	0.039201	0.035787	0.0321291	0.0267646	0.0274516	0.0303721	0.0314421				0.0373955	0.0161325
11.2031	0.0760295	0.0393826	0.0359854	0.0320486	0.026736	0.0276662	0.0301389	0.0314593				0.0374308	0.0161391
11.2109	0.0759781	0.0393501	0.0359055	0.0318826	0.0267222	0.0276204	0.0301232	0.031643				0.0374031	0.0161267
11.2188	0.0759982	0.0392419	0.0357705	0.0318689	0.0267245	0.0276635	0.0301457	0.0317369				0.0373937	0.0161242
11.2266	0.0759604	0.0391368	0.0354855	0.0318349	0.0266879	0.0277962	0.0299981	0.0316775				0.0373222	0.0161202
11.2344	0.0761272	0.0389615	0.0354866	0.0318975	0.0265221	0.0277959	0.029903	0.031693				0.0372984	0.0161927
11.2422	0.0760914	0.0392118	0.0354643	0.0318726	0.0266513	0.0277371	0.0299874	0.0317421				0.0373448	0.0161707
11.25	0.076099	0.0392036	0.0355207	0.0318039	0.0266571	0.0277402	0.0300851	0.0318097				0.0373649	0.0161651
11.2578	0.0761468	0.0391888	0.0353725	0.0317851	0.0264518	0.027681	0.0301553	0.0317957				0.0373221	0.0162055
11.2656	0.0759205	0.0391737	0.035365	0.0318856	0.0266304	0.0275465	0.0301701	0.0317788				0.0373088	0.0161175
11.2734	0.0759273	0.0392945	0.0353139	0.0319592	0.0266837	0.0274949	0.0301587	0.0318045				0.0373296	0.0161181
11.2812	0.0755964	0.0392698	0.0354502	0.0320175	0.0265282	0.027442	0.0300459	0.0317147				0.0372581	0.0160305
11.2891	0.0756731	0.039241	0.0354913	0.031954	0.0264785	0.0273855	0.0301446	0.0315723				0.0372425	0.016069
11.2969	0.075541	0.0393537	0.0356142	0.0318949	0.0265898	0.0273201	0.0301138	0.0317227				0.0372688	0.0160165
11.3047	0.0754669	0.0393723	0.0358763	0.0320256	0.0267252	0.0273635	0.0300137	0.0316762				0.037315	0.0159738
11.3125	0.0753884	0.0392603	0.0358276	0.0320564	0.0268256	0.0272918	0.0299055	0.0318696				0.0373032	0.0159386
11.3203	0.07521	0.0390876	0.0358668	0.032133	0.0268488	0.0271979	0.0299036	0.0319498				0.0372747	0.0158732
11.3281	0.0749853	0.0390931	0.0359707	0.0320973	0.0269861	0.0272771	0.0299145	0.0319273				0.0372814	0.0157774
11.3359	0.0748431	0.039067	0.0360574	0.0320428	0.0270543	0.027244	0.0299482	0.0320168				0.0372842	0.0157201
11.3438	0.0745978	0.0389369	0.0358134	0.0320042	0.0271917	0.0271853	0.0299468	0.0319869				0.0372079	0.0156332
11.3516	0.0745036	0.0388785	0.0359066	0.0320038	0.0273161	0.0271802	0.0299822	0.0321573				0.037241	0.0155777
11.3594	0.0741768	0.0388467	0.0359793	0.0319769	0.0275006	0.0271046	0.0300463	0.0324248				0.037257	0.0154398
11.3672	0.073842	0.0388287	0.0363483	0.0317839	0.0275792	0.0271336	0.0298798	0.0325806				0.037247	0.0153257
11.375	0.0735682	0.0388844	0.0364068	0.0318445	0.027614	0.0271263	0.0299139	0.0325547				0.0372391	0.015226
11.3828	0.0734134	0.0387609	0.0363546	0.0319907	0.0275884	0.0271552	0.0299029	0.0322956				0.0371827	0.0151765
11.3906	0.0731868	0.0387397	0.0363846	0.0320154	0.0275564	0.0270566	0.0299192	0.0324274				0.0371608	0.0151027
11.3984	0.0729565	0.038775	0.0365213	0.032059	0.0276615	0.0269474	0.0298576	0.0324327				0.0371514	0.0150267
11.4062	0.0727162	0.0387088	0.0364968	0.0320495	0.0276844	0.0271076	0.0298609	0.0323445				0.0371211	0.0149308
11.4141	0.0726796	0.0387672	0.0365499	0.0319172	0.0278562	0.0270651	0.0297789	0.0325223				0.037142	0.0149118
11.4219	0.0726132	0.0386128	0.0363892	0.0318325	0.0279964	0.026976	0.0298611	0.0322631				0.037068	0.0148943
11.4297	0.0724667	0.0387198	0.0364245	0.0317705	0.0280455	0.026965	0.0298495	0.0325337				0.0370969	0.0148344
11.4375	0.0722745	0.0387294	0.0362819	0.0316847	0.0279943	0.0268423	0.0299449	0.0324422				0.0370243	0.0147884
11.4453	0.0722318	0.0388434	0.0363468	0.0314734	0.0280162	0.0267814	0.0299263	0.0324058				0.0370032	0.0147934
11.4531	0.0720794	0.0388634	0.0362192	0.0314537	0.0281003	0.026833	0.0298961	0.0323244				0.0369712	0.0147372
11.4609	0.0719606	0.0387806	0.0362257	0.0313785	0.0282206	0.0267363	0.029995	0.0321984				0.036937	0.0146976
11.4688	0.0717124	0.0390293	0.036471	0.0314419	0.0282326	0.0266629	0.029912	0.0321941				0.036957	0.0146252
11.4766	0.0716472	0.0390632	0.0363579	0.0315363	0.0282879	0.0266549	0.0300331	0.0322454				0.0369782	0.0145848
11.4844	0.0714535	0.0390762	0.0364886	0.0314792	0.0283997	0.0265762	0.0298395	0.0322323				0.0369432	0.0145342
11.4922	0.0713786	0.0389004	0.0365381	0.0313828	0.0283868	0.0264533	0.0299305	0.0323313				0.0369127	0.014513
11.5	0.071349	0.0391092	0.0367857	0.0313203	0.0283234	0.0264881	0.0299766	0.0323642				0.0369645	0.0145071
11.5078	0.0713096	0.0390847	0.0368066	0.0312555	0.0283147	0.0264469	0.0302344	0.0326008				0.0370067	0.0144739
11.5156	0.0711054	0.0391531	0.036755	0.0311148	0.0284262	0.0264538	0.0302279	0.0326401				0.0369845	0.0144029
11.5234	0.0710366	0.0391807	0.0366544	0.0312983	0.0283858	0.0263984	0.0302428	0.0326181				0.0369769	0.0143792
11.5312	0.0708678	0.0390671	0.036806	0.0312759	0.0284763	0.0263381	0.0302183	0.0324319				0.0369352	0.0143291
11.5391	0.0707968	0.0390621	0.0368732	0.0313812	0.0285221	0.0263112	0.0302423	0.03244				0.0369536	0.014296
11.5469	0.0706717	0.0390454	0.0368257	0.0314088	0.0284725	0.0262922	0.0302979	0.0323994				0.0369267	0.0142562
11.5547	0.0707494	0.0389336	0.0367604	0.0315583	0.0285069	0.0262554	0.0302971	0.0325079				0.0369461	0.0142683
11.5625	0.070646	0.0390994	0.0365236	0.0314571	0.0285715	0.0261631	0.030354	0.0325256				0.0369176	0.0142429
11.5703	0.0705829	0.0391633	0.036605	0.031518	0.0285326	0.0259509	0.0303411	0.0325864				0.03691	0.014244
11.5781	0.0705781	0.0390867	0.0364864	0.0315756	0.0285081	0.0258783	0.0303224	0.0327638				0.0368999	0.0142417
11.5859	0.0704365	0.0393174	0.0364953	0.0315464	0.0285856	0.0258647	0.0303156	0.0327711				0.0369166	0.0141959
11.5938	0.0703671	0.0395467	0.0366032	0.0317474	0.0285179	0.0256376	0.0303626	0.0328745				0.0369571	0.0141911
11.6016	0.0701591	0.0396881	0.0366847	0.0316834	0.0285504	0.0254823	0.0303938	0.0329483				0.0369488	0.0141381
11.6094	0.0700523	0.0396378	0.0369382	0.0317363	0.0286233	0.0252828	0.0304031	0.0328513				0.0369407	0.0141183
11.6172	0.0699534	0.0395982	0.0370468	0.0317438	0.0286668	0.0252946	0.0303409	0.033005				0.0369562	0.0140766
11.625	0.0699295	0.0396111	0.0370979	0.0317824	0.0286319	0.0252967	0.0303626	0.0330052				0.0369647	0.0140682
11.6328	0.0700526	0.039656	0.0372884	0.0316621	0.0287623	0.0252837	0.030345	0.0329785				0.0370036	0.0141103
11.6406	0.0700158	0.0397253	0.0374031	0.031679	0.0287588	0.0252471	0.0304191	0.0329252				0.0370217	0.0141012
11.6484	0.0699265	0.0397142	0.0374801	0.0317564	0.0287913	0.0251861	0.0303555	0.0329233				0.0370167	0.0140761
11.6562	0.0699134	0.039865	0.037372	0.0319012	0.0288917	0.0251838	0.0303693	0.0329388				0.0370544	0.0140582
11.6641	0.0699717	0.0398838	0.0374851	0.03187	0.0289207	0.0252073	0.0303762	0.0328165				0.0370664	0.0140798
11.6719	0.069934	0.0398298	0.0374435	0.0319391	0.0289652	0.0252174	0.0303674	0.0329225				0.0370774	0.0140531
11.6797	0.0698178	0.0396483	0.0374976	0.0319367	0.0291425	0.0251643	0.0303977	0.0329375				0.0370678	0.0139989
11.6875	0.0698274	0.0397087	0.0373496	0.0319591	0.0291315	0.0252625	0.0304674	0.0328481				0.0370693	0.0139901
11.6953	0.0698208	0.0398102	0.0371283	0.032083	0.0288873	0.0252142	0.0303591	0.0328475				0.0370188	0.0140171
11.7031	0.0697629	0.0396928	0.0367735	0.0319798	0.028813	0.0250503	0.0303025	0.0328655				0.036905	0.0140286
11.7109	0.0696689	0.0398051	0.0369131	0.0319323	0.0287214	0.0251655	0.0301272	0.0327871				0.0368901	0.0140117
11.7188	0.0696	0.0400192	0.0370145	0.0317407	0.0286686	0.0253639	0.0300994	0.0329373				0.0369305	0.0139818
11.7266	0.0696165	0.0401423	0.0371946	0.0317087	0.0285944	0.0252294	0.0303328	0.0330033				0.0369778	0.0139968
11.7344	0.0695018	0.0403553	0.0371691	0.0317456	0.0286228	0.0252728	0.0302935	0.0330126				0.0369967	0.0139583
11.7422	0.0695432	0.0403578	0.037161	0.0317759	0.028547	0.025302	0.0301503	0.0328914				0.0369661	0.0139884
11.75	0.0692848	0.0405186	0.0372799	0.0318547	0.0285283	0.0252469	0.0300733	0.0328346				0.0369527	0.0139205
11.7578	0.0691642	0.0406413	0.0374591	0.0318459	0.0286383	0.0252516	0.0302248	0.0328055				0.0370039	0.0138668
11.7656	0.0692498	0.0406376	0.0374016	0.0316601	0.0285966	0.0252683	0.0301796	0.0327493				0.0369679	0.0139119
11.7734	0.069232	0.0405832	0.037303	0.03149	0.02847	0.0253038	0.0301251	0.0327734				0.0369101	0.0139223
11.7812	0.0693806	0.0405091	0.0374864	0.0314579	0.0284026	0.0253516	0.030076	0.0329711				0.0369544	0.0139669
11.7891	0.0693735	0.040475	0.0373793	0.0315616	0.0284681	0.0255108	0.0300394	0.0329492				0.0369696	0.013936
11.7969	0.0693784	0.0405343	0.0371976	0.0313952	0.0283417	0.0255416	0.0300082	0.0327928				0.0368987	0.0139646
11.8047	0.0693696	0.0406372	0.0370294	0.0313005	0.0283908	0.0256357	0.0300065	0.0325601				0.0368662	0.0139655
11.8125	0.0693087	0.0407508	0.0371495	0.0312632	0.0284717	0.0257919	0.0301845	0.0323203				0.0369051	0.0139258
11.8203	0.0694791	0.0411159	0.0370595	0.031269	0.0284341	0.0260978	0.0301592	0.0322583				0.0369841	0.0139703
11.8281	0.0695091	0.0411136	0.0371825	0.031284	0.0284079	0.0262751	0.030152	0.0323141				0.0370298	0.0139599
11.8359	0.0695686	0.0410597	0.037172	0.0311786	0.0282878	0.0262316	0.0300745	0.0323579				0.0369913	0.0140025
11.8438	0.0697576	0.041171	0.0374048	0.031211	0.0282831	0.0262321	0.0301238	0.0323009				0.0370605	0.0140682
11.8516	0.0697786	0.0410968	0.0372835	0.0311508	0.0283172	0.0262456	0.0299928	0.0322665				0.0370165	0.0140817
11.8594	0.0698537	0.0411428	0.037267	0.0311959	0.0282785	0.0262458	0.0301127	0.0320793				0.037022	0.01411
11.8672	0.0698831	0.0409936	0.0372271	0.0312321	0.028232	0.026376	0.0300935	0.0319864				0.037003	0.0141075
11.875	0.0700843	0.0410264	0.0372938	0.0312256	0.0282869	0.0264932	0.0300771	0.0319565				0.0370555	0.0141616
11.8828	0.0702268	0.041249	0.0375255	0.0312151	0.0283437	0.0263525	0.0300623	0.0320644				0.0371299	0.0142251
11.8906	0.0703939	0.0411462	0.0372574	0.0311562	0.028521	0.0265894	0.0300122	0.0319124				0.0371236	0.0142499
11.8984	0.0705317	0.0411425	0.0374	0.0311836	0.0285418	0.0268547	0.0299411	0.0318908				0.0371858	0.0142711
11.9062	0.0707565	0.0412695	0.0375137	0.0313417	0.0285532	0.0268524	0.0298109	0.0318748				0.0372466	0.0143517
11.9141	0.0707349	0.0412394	0.0374072	0.0312188	0.0284912	0.0268935	0.0297905	0.031845				0.0372025	0.0143545
11.9219	0.070915	0.0413143	0.0375185	0.0312397	0.0284412	0.026775	0.0297594	0.0319115				0.0372343	0.014432
11.9297	0.071016	0.0411652	0.0373794	0.0312466	0.0285261	0.0267942	0.0296685	0.0317586				0.0371943	0.0144646
11.9375	0.071048	0.0412867	0.0375813	0.031323	0.0286452	0.0268252	0.0295239	0.0320148				0.037281	0.0144601
11.9453	0.0710213	0.0413419	0.0374756	0.0315176	0.0287251	0.0267878	0.0294621	0.0321364				0.0373085	0.0144374
11.9531	0.0710676	0.0412236	0.0373592	0.0315833	0.0287265	0.0267581	0.0295031	0.0321292				0.0372938	0.0144444
11.9609	0.071204	0.0413428	0.0373466	0.031611	0.028765	0.0267709	0.0295846	0.0322131				0.0373547	0.014478
11.9688	0.0713341	0.0411585	0.0372819	0.0315466	0.0287405	0.0269067	0.0294541	0.0321693				0.037324	0.0145183
11.9766	0.0714637	0.0411541	0.037343	0.0315747	0.0288393	0.0270224	0.0293462	0.0321056				0.0373561	0.0145515
11.9844	0.0715895	0.0412529	0.0374569	0.0316687	0.0290521	0.0271964	0.0294667	0.032174				0.0374822	0.0145436
11.9922	0.0716111	0.0412772	0.0372694	0.0318135	0.0291097	0.0273985	0.0293234	0.0320602				0.0374829	0.0145362
12	0.0716686	0.0412523	0.037128	0.0318238	0.0291243	0.0274444	0.0291129	0.0320354				0.0374487	0.014567
12.0078	0.0715703	0.041133	0.0370396	0.0319617	0.0291051	0.0274228	0.0289678	0.0319797				0.0373975	0.014541
12.0156	0.0715537	0.0411551	0.0369195	0.0319467	0.029011	0.0273795	0.0287683	0.0319156				0.0373312	0.0145694
12.0234	0.0715197	0.0411512	0.0369626	0.0317402	0.0290878	0.0274774	0.0288347	0.0319851				0.0373448	0.0145439
12.0312	0.0715413	0.0413125	0.0370141	0.0318682	0.0290938	0.0276296	0.0287938	0.0320255				0.0374099	0.0145361
12.0391	0.0714508	0.0413333	0.036967	0.0318838	0.0291456	0.0277309	0.028778	0.0320601				0.0374187	0.0144915
12.0469	0.0714324	0.0412824	0.0371654	0.0318829	0.0292219	0.0277329	0.0288095	0.0321186				0.0374558	0.0144705
12.0547	0.0714532	0.0415372	0.0372321	0.0320556	0.0292735	0.0279169	0.0286689	0.0319993				0.0375171	0.0144745
12.0625	0.0714248	0.0414609	0.0373338	0.0321053	0.029328	0.0280624	0.0286647	0.0320367				0.0375521	0.0144393
12.0703	0.0714398	0.0414845	0.0375261	0.0321795	0.0294204	0.028229	0.0285469	0.0318911				0.0375897	0.0144364
12.0781	0.071432	0.041515	0.0376941	0.0323063	0.0294211	0.0284826	0.0285302	0.0317751				0.0376445	0.0144131
12.0859	0.0716207	0.0413264	0.0377037	0.0323788	0.029411	0.0285708	0.0285244	0.0317842				0.037665	0.0144583
12.0938	0.0717238	0.0412591	0.0375831	0.0322023	0.0295138	0.028729	0.0283719	0.0320398				0.0376778	0.0144769
12.1016	0.0717872	0.0412153	0.0373179	0.0322516	0.0296288	0.0290893	0.0282489	0.0320196				0.0376948	0.0144667
12.1094	0.0718207	0.0413748	0.0372545	0.0322279	0.029733	0.0292394	0.0282313	0.0320314				0.0377391	0.0144652
12.1172	0.0718199	0.0415211	0.0373647	0.0321485	0.0297537	0.0292317	0.0281435	0.0319292				0.037739	0.0144873
12.125	0.07189	0.0414731	0.0373711	0.0320453	0.0296343	0.0293085	0.0282294	0.0317862				0.0377172	0.014518
12.1328	0.071702	0.0415873	0.0373636	0.0322546	0.0296834	0.0293591	0.0281166	0.0317057				0.0377215	0.014455
12.1406	0.0716504	0.0416154	0.0373606	0.0323132	0.0297248	0.0294059	0.028075	0.0318264				0.0377465	0.0144252
12.1484	0.0716512	0.0416408	0.0372714	0.0322295	0.0298914	0.0294709	0.0280223	0.0317843				0.0377452	0.0144205
12.1562	0.0717336	0.0416964	0.0372265	0.032279	0.0299091	0.0294735	0.0279442	0.0315389				0.0377251	0.0144685
12.1641	0.071801	0.0414981	0.0371941	0.0322395	0.0299564	0.0295682	0.0278386	0.0316002				0.037712	0.0144811
12.1719	0.0717887	0.0415589	0.037181	0.0323899	0.0298634	0.029655	0.0279866	0.0314424				0.0377332	0.0144669
12.1797	0.0717409	0.0415249	0.0372657	0.0323754	0.0298361	0.029731	0.027949	0.0313992				0.0377278	0.0144523
12.1875	0.0717418	0.0416134	0.0373931	0.0323964	0.0298659	0.0297774	0.0278636	0.0316163				0.0377835	0.0144432
12.1953	0.0717885	0.0414921	0.0374208	0.0323547	0.0301072	0.0298523	0.027954	0.0315453				0.0378144	0.0144274
12.2031	0.0719873	0.0415212	0.0375551	0.0325354	0.0301385	0.0301084	0.02797	0.0315267				0.0379178	0.0144624
12.2109	0.0721052	0.0414398	0.0375406	0.0325244	0.0302485	0.0301445	0.0281563	0.0315461				0.0379632	0.0144693
12.2188	0.0720969	0.0413117	0.0376287	0.0326541	0.0304341	0.0301127	0.028021	0.0314181				0.0379597	0.0144648
12.2266	0.0721379	0.0413515	0.0375204	0.0326441	0.030474	0.0301914	0.0279512	0.0313796				0.0379562	0.0144813
12.2344	0.0722582	0.041366	0.0376499	0.0325766	0.0306712	0.0303868	0.0279929	0.031357				0.0380323	0.0144935
12.2422	0.0724429	0.0412821	0.0377772	0.0326112	0.030765	0.0303882	0.0281959	0.0313375				0.0381	0.0145253
12.25	0.0727665	0.0410771	0.0377024	0.0324975	0.0308852	0.0305373	0.0280571	0.0314304				0.0381192	0.0146227
12.2578	0.0729422	0.0409567	0.0377784	0.0325748	0.0308753	0.0305995	0.027991	0.0313604				0.0381348	0.0146815
12.2656	0.0728809	0.0409918	0.0377842	0.032595	0.0308761	0.0307266	0.0279816	0.0315654				0.0381752	0.0146388
12.2734	0.0729216	0.040947	0.0375638	0.0328905	0.0310043	0.0308087	0.0280884	0.0316472				0.0382339	0.0146058
12.2812	0.0727529	0.0409295	0.0375022	0.0329194	0.0312939	0.030905	0.0281657	0.0315981				0.0382583	0.0145154
12.2891	0.0726848	0.0409578	0.0376581	0.0330003	0.0313266	0.0309504	0.0282028	0.0317393				0.038315	0.0144693
12.2969	0.0725782	0.0407424	0.0376182	0.0331248	0.0314264	0.0310886	0.0281319	0.0317493				0.0383075	0.0144111
12.3047	0.0726563	0.040668	0.0375406	0.0331423	0.0314794	0.0311425	0.0281093	0.0319854				0.0383405	0.0144153
12.3125	0.072685	0.0407853	0.0376601	0.0331168	0.031338	0.0311071	0.027875	0.0321				0.0383334	0.0144573
12.3203	0.0726562	0.0405314	0.0377115	0.0329777	0.031371	0.0310377	0.0279829	0.0321502				0.0383023	0.0144371
12.3281	0.0729324	0.0405413	0.0376781	0.0328839	0.0313688	0.0308636	0.0279925	0.0320522				0.0382891	0.0145542
12.3359	0.0729219	0.0405733	0.037778	0.0330024	0.0313766	0.0309927	0.0281483	0.0320376				0.0383539	0.0145197
12.3438	0.0729784	0.0405363	0.0378978	0.032943	0.0315468	0.0309466	0.0280482	0.0321606				0.0383822	0.014535
12.3516	0.0730868	0.0404918	0.0379861	0.0329901	0.0316309	0.0310802	0.0280727	0.0321125				0.0384314	0.0145532
12.3594	0.0732326	0.0403923	0.0380997	0.0330519	0.0315928	0.0312481	0.0279768	0.0321489				0.0384679	0.0145952
12.3672	0.0733112	0.0404904	0.0380564	0.0329659	0.0316173	0.0311113	0.0279836	0.032142				0.0384598	0.0146364
12.375	0.0732524	0.0403544	0.0378469	0.0328275	0.0316911	0.0310278	0.0280356	0.0322123				0.038406	0.0146138
12.3828	0.0731908	0.0402123	0.037767	0.0326457	0.0317582	0.0311075	0.0278795	0.0321768				0.0383422	0.0146086
12.3906	0.0732733	0.0404071	0.0379927	0.0326277	0.0316908	0.0310183	0.027962	0.0320514				0.0383779	0.0146503
12.3984	0.0732713	0.0403947	0.037924	0.0325194	0.0316402	0.0307533	0.0281421	0.0320184				0.0383329	0.0146623
12.4062	0.0733333	0.0401169	0.0380661	0.0324179	0.0317559	0.0306734	0.028245	0.032152				0.0383451	0.0146637
12.4141	0.073408	0.0402397	0.0383448	0.0326127	0.0318264	0.0306713	0.0282241	0.0321464				0.0384342	0.0146776
12.4219	0.0733869	0.0402765	0.0382879	0.0325794	0.0319543	0.030694	0.0282146	0.0321507				0.038443	0.0146639
12.4297	0.0733181	0.0404805	0.0385819	0.0325978	0.0319087	0.0305486	0.0282718	0.0321254				0.0384791	0.014653
12.4375	0.0733514	0.0404837	0.0385029	0.0325223	0.0317296	0.0304704	0.0284408	0.0320196				0.0384401	0.0146763
12.4453	0.0734796	0.0402996	0.0386544	0.0323728	0.0318589	0.0304416	0.0285451	0.0320388				0.0384614	0.0147079
12.4531	0.073491	0.0403522	0.0388732	0.0321372	0.0318388	0.0304537	0.028456	0.0320281				0.0384538	0.0147372
12.4609	0.0734898	0.0403349	0.0387503	0.0320881	0.0318905	0.0305413	0.0282585	0.0319564				0.0384137	0.0147527
12.4688	0.0734812	0.0402615	0.0386592	0.032069	0.031978	0.030408	0.0282384	0.0320423				0.0383922	0.0147508
12.4766	0.0735046	0.0402536	0.0386538	0.0320163	0.0318828	0.0302996	0.0283354	0.0320655				0.0383765	0.0147653
12.4844	0.073378	0.0402812	0.0386243	0.0318458	0.0317406	0.030194	0.0281417	0.0321242				0.0382912	0.0147659
12.4922	0.0733285	0.0402321	0.0386838	0.0317282	0.0317523	0.0301135	0.0282832	0.032135				0.0382821	0.0147469
12.5	0.073255	0.0402248	0.0388197	0.031741	0.0319311	0.0301997	0.0283646	0.0321925				0.038341	0.0146922
12.5078	0.0733391	0.0403723	0.0390469	0.0316425	0.032061	0.0301881	0.0285029	0.0321387				0.0384114	0.0147139
12.5156	0.0732664	0.0403798	0.0390716	0.0316703	0.0322111	0.0302575	0.0284799	0.0322913				0.0384535	0.0146659
12.5234	0.0733025	0.0403879	0.0391743	0.0318335	0.0321064	0.0300929	0.0283322	0.0323714				0.0384501	0.0146977
12.5312	0.0733304	0.0404389	0.0389641	0.0315966	0.0321287	0.0300694	0.0283487	0.0324516				0.0384161	0.0147165
12.5391	0.0734338	0.0405264	0.0390084	0.0315643	0.0321299	0.0300494	0.028485	0.0323997				0.0384496	0.014747
12.5469	0.0734476	0.0406339	0.0389054	0.0315029	0.0320948	0.0301132	0.0284713	0.0323337				0.0384378	0.0147597
12.5547	0.0735355	0.040477	0.0388394	0.0313472	0.0321553	0.0301539	0.0287185	0.0323647				0.0384489	0.0147643
12.5625	0.0735377	0.0406297	0.0386748	0.0312401	0.0321986	0.0301134	0.0285351	0.0323428				0.038409	0.0147943
12.5703	0.0735856	0.0407097	0.0387317	0.031185	0.0321489	0.0301648	0.028518	0.0324702				0.0384392	0.0148094
12.5781	0.0735532	0.0408504	0.0386586	0.0308883	0.0322043	0.0299997	0.0286074	0.0324734				0.0384044	0.0148238
12.5859	0.0734175	0.0409801	0.0387037	0.0308034	0.0322012	0.0299591	0.0285794	0.0324028				0.0383809	0.0147975
12.5938	0.0733468	0.0410939	0.0390431	0.030865	0.0322179	0.0299229	0.028739	0.0319835				0.0384015	0.0147857
12.6016	0.0732326	0.0412895	0.0391095	0.0306957	0.0322362	0.0297321	0.0287496	0.0318608				0.0383633	0.0147867
12.6094	0.0731849	0.0413997	0.0390278	0.0307804	0.0322405	0.0297142	0.0288268	0.0319279				0.0383878	0.0147569
12.6172	0.0731348	0.0412732	0.0388612	0.0307035	0.0322134	0.0296457	0.0288539	0.032005				0.0383363	0.0147412
12.625	0.0730629	0.0412364	0.0388031	0.0307227	0.0323195	0.0295164	0.0288508	0.0320363				0.0383185	0.0147173
12.6328	0.0731105	0.0411664	0.0387825	0.0305652	0.0323394	0.0295854	0.0289461	0.032086				0.0383227	0.0147243
12.6406	0.0730999	0.0411221	0.0389282	0.0305496	0.0322729	0.029547	0.0291099	0.0319818				0.0383264	0.0147201
12.6484	0.072962	0.0412775	0.0390878	0.0304684	0.0323097	0.0294642	0.0291137	0.0318976				0.0383226	0.014695
12.6562	0.0729451	0.0412223	0.0390688	0.0304782	0.032313	0.0294193	0.0292185	0.0318935				0.0383199	0.0146815
12.6641	0.0729617	0.0413734	0.0391278	0.0305426	0.0324556	0.0294572	0.0291612	0.0319266				0.0383757	0.0146784
12.6719	0.0730546	0.0413684	0.0391774	0.0302804	0.0325837	0.0294386	0.0289572	0.0320372				0.0383622	0.0147361
12.6797	0.0730054	0.0415359	0.0391161	0.0304231	0.0325877	0.0295194	0.0289618	0.0319816				0.0383914	0.0147088
12.6875	0.0730472	0.0416169	0.0391602	0.0305533	0.0327066	0.0293949	0.0289714	0.0318818				0.0384166	0.0147252
12.6953	0.0730307	0.0418978	0.0392059	0.0306586	0.0328068	0.0292575	0.0290655	0.031916				0.0384798	0.0147168
12.7031	0.0728863	0.0419662	0.0391042	0.0305541	0.032966	0.0290703	0.0292231	0.0319119				0.0384603	0.0146723
12.7109	0.0726664	0.0422302	0.039203	0.0306573	0.0330472	0.0289326	0.0290918	0.0319438				0.0384715	0.0146191
12.7188	0.0726277	0.0423167	0.0391965	0.0305627	0.0330342	0.0287441	0.0290794	0.031896				0.0384322	0.0146391
12.7266	0.0726193	0.0423493	0.0393263	0.0305585	0.0330886	0.0288036	0.0290967	0.0319078				0.0384688	0.0146281
12.7344	0.0724384	0.0423561	0.0393497	0.0304183	0.0329606	0.0287014	0.0290599	0.0318474				0.0383915	0.0146028
12.7422	0.072426	0.0424719	0.0393938	0.0303976	0.0329909	0.0286245	0.0290344	0.031879				0.0384023	0.0146113
12.75	0.0722812	0.0425726	0.0395405	0.0303158	0.0330553	0.0286829	0.0291453	0.0319446				0.0384423	0.0145519
12.7578	0.0723241	0.042742	0.0394642	0.0303625	0.0330851	0.0286136	0.0291851	0.0319177				0.0384618	0.0145718
12.7656	0.0724203	0.0429037	0.0395763	0.0301499	0.0330829	0.028604	0.0291798	0.0318389				0.0384695	0.0146354
12.7734	0.0722909	0.0429156	0.0397218	0.0301034	0.0328976	0.0285207	0.0291699	0.0318216				0.0384302	0.0146185
12.7812	0.072439	0.0428148	0.039591	0.0299674	0.0327154	0.0283655	0.0289902	0.0318789				0.0383453	0.0147102
12.7891	0.0725539	0.0428312	0.0395405	0.0299185	0.0326329	0.0281793	0.0289502	0.0318543				0.0383076	0.0147801
12.7969	0.0725497	0.0428644	0.0400095	0.0298078	0.0326817	0.0280316	0.0289668	0.0319281				0.0383549	0.0148016
12.8047	0.0725686	0.0431186	0.0401592	0.0298465	0.0325257	0.0279733	0.0290611	0.0319233				0.038397	0.0148247
12.8125	0.0725459	0.0433232	0.0401848	0.0297445	0.0326483	0.0278737	0.0290625	0.0318194				0.0384003	0.0148452
12.8203	0.0725669	0.0433277	0.0402233	0.0298972	0.0325303	0.0277535	0.0289391	0.0318651				0.0383879	0.0148675
12.8281	0.0723863	0.0432201	0.0402956	0.0298662	0.0325923	0.0278117	0.0290412	0.0319333				0.0383933	0.014784
12.8359	0.072344	0.04325	0.0402919	0.0298509	0.0326539	0.0278994	0.0289929	0.0320049				0.038411	0.0147602
12.8438	0.0722484	0.0434392	0.0401204	0.02986	0.0325545	0.0279844	0.0291527	0.0319341				0.0384117	0.0147211
12.8516	0.0721	0.0435496	0.0401043	0.0298794	0.0324735	0.0280101	0.0292027	0.0319338				0.0384067	0.0146735
12.8594	0.0718888	0.043491	0.0401399	0.0298927	0.0325771	0.0279626	0.0292544	0.0317778				0.038373	0.0146051
12.8672	0.0717854	0.0436442	0.0403006	0.0299323	0.0326757	0.0280827	0.0291544	0.0317453				0.0384151	0.0145719
12.875	0.0717417	0.0438664	0.0403042	0.0300376	0.0325552	0.0281142	0.0290594	0.031767				0.0384307	0.0145715
12.8828	0.0717553	0.0440362	0.0403695	0.0299661	0.0325996	0.0280447	0.0291466	0.0317158				0.0384542	0.0145921
12.8906	0.0716468	0.0440272	0.0403725	0.03007	0.0326378	0.0278442	0.0292999	0.0317814				0.03846	0.014548
12.8984	0.0715843	0.0442974	0.040237	0.0299905	0.0325745	0.0279133	0.0291477	0.0318905				0.0384544	0.0145501
12.9062	0.0714738	0.0445927	0.0402133	0.0299759	0.0324067	0.0278815	0.0291901	0.0317035				0.0384297	0.0145538
12.9141	0.0713442	0.0445247	0.040275	0.0297563	0.0323905	0.0278523	0.0292037	0.0317328				0.0383849	0.0145281
12.9219	0.071296	0.04459	0.0402195	0.0298875	0.0323269	0.0279844	0.0292365	0.0318697				0.0384263	0.0144826
12.9297	0.071342	0.0446729	0.0404014	0.0297299	0.0324429	0.0281386	0.029246	0.0320079				0.0384977	0.0144867
12.9375	0.0714854	0.0447433	0.040411	0.0296812	0.0324715	0.0282695	0.0291402	0.0320582				0.0385325	0.0145334
12.9453	0.0714384	0.0450124	0.0403489	0.0297491	0.032314	0.0283409	0.029101	0.0319671				0.038534	0.0145398
12.9531	0.0713362	0.0450844	0.0402247	0.0297866	0.0324282	0.0284554	0.029282	0.0319527				0.0385688	0.0144718
12.9609	0.0712199	0.0451605	0.0403612	0.0297435	0.0323462	0.0283434	0.029286	0.0320319				0.0385616	0.014456
12.9688	0.071093	0.0455105	0.0405155	0.0297389	0.0323466	0.0284398	0.0292639	0.0318995				0.038601	0.0144426
12.9766	0.0709071	0.0455197	0.040676	0.0297271	0.0323612	0.0285187	0.0291154	0.0316447				0.0385587	0.01441
12.9844	0.0710227	0.0454359	0.0406494	0.0297158	0.0323759	0.0284976	0.0291846	0.0316262				0.0385635	0.0144379
[truncated: 13,698 more rows]

## Sheet: W-S
	mouse 1	mouse 2	mouse 3	mouse 5	mouse 6	mouse 7	mouse 8	mouse 9				mean (%)	SD (%)
[truncated: 15,361 more rows]

[truncated: 2 more sheets: S-R, Comparison]
