# Supplementary material for: GABA neurons in the ventral tegmental area regulate non-rapid eye movement sleep in mice
Source: eLife. 2019 Jun 4;8:e44928. doi: 10.7554/eLife.44928 (PMC6548506; doi:10.7554/eLife.44928)
Supplement: Figure 6—figure supplement 1—source data 1. [file elife-44928-fig6-figsupp1-data1.xls]

## Sheet: average
		5 Hz	10 hz	20 Hz	yellow 20 hz
	Cell 1	47.0588	44.4444	0	114.286
	Cell 2	96.5517	50	31.5789	114.286
	Cell 3	100	8	9.09091	78.2609
	Cell 4	150	62.2222	10.5263	106.667
	Cell 5	88.8889	60	0	115.385
	Cell 6	79.0698	66.6667	44.4444	63.1579
	Cell 7	77.7778	82.7586	0
	Cell 8		30	28.5714
	Cell 9			0
	ave	91.3353	50.5115	13.8013	98.6736
	n	7	8	9	6
	sem	11.7964	8.23002	5.61251	9.14452
