# Supplementary material for: GABA neurons in the ventral tegmental area regulate non-rapid eye movement sleep in mice
Source: eLife. 2019 Jun 4;8:e44928. doi: 10.7554/eLife.44928 (PMC6548506; doi:10.7554/eLife.44928)
Supplement: Figure 7—source data 1. [file elife-44928-fig7-data1.xls]

## Sheet: Sheet1
	aCSF	Gabazine	aCSF (norm.)	Gabazine (norm.)			AP5+CNQX	Gabazine+(AP5+CNQX)	ap5cnqxnorm	Gabazine+(AP5+CNQX)norm	delay (ms)		aCSF	TTX	TTX+4AP	TTX+4AP+CNQX	TTX+4AP+Gabazine	90mV	aCSF	TTX	TTX+4AP	TTX+4AP+CNQX	TTX+4AP+Gabazine	90mV		delay (ms)
170906012							-24.9	-0.1	1	0.00401606	6
170906022							-247.7	-10.2	1	0.0411788	7.4
170914008							-339	-1.7	1	0.00501475	5.6
170914010							-201.1	-0.2	1	0.00099453	7.1
170914012							-194.2	-7.9	1	0.0406797	5.9
170914015							-210.4	-6.3	1	0.029943	6.6
170914016							-95.5	-13.3	1	0.139267	8
180404004	-63	-4.6	1	0.0730159	4
180404007	-370.3	-1.1	1	0.00297056	7.8
180404012	-511.5	-2.2	1	0.00430108	7.3
180404015	-215.9	-21.2	1	0.0981936	4.7
180404016	-192	-14.7	1	0.0765625	12.3
180404020	-540.3	-16.2	1	0.0299833	3
180426001	-61	-0.8	1	0.0131148	5.5
180426005	-67.5	-8.9	1	0.131852	4.9
180426008													-457.4	-2	-105.9	-192.7	-15.6	20.4	1	0.00437254	0.231526	0.421294	0.0341058	-0.0445999		4.7
180426010													-292.5	-1	-446.2	-362.5	-11.6	739.3	1	0.0034188	1.52547	1.23932	0.0396581	-2.52752		2.8
180426014													-631.5	-0.6	-191	-217.9	-3.2	124.8	1	0.000950119	0.302454	0.345051	0.0050673	-0.197625		3.2
180426017													-126.2	-3.5	-71.8	-106.4	-2	137.8	1	0.0277338	0.568938	0.843106	0.0158479	-1.09192		2.3
180426018													-231.1	-3.5	-876.3	-856.2	-4.4	387.5	1	0.015145	3.79186	3.70489	0.0190394	-1.67676		2
180426019													-299.38	-3.7	-52.6	-36.3	-0.7	15	1	0.0123589	0.175696	0.121251	0.00233817	-0.0501035		10.8
ave	-252.688	-8.7125	1	0.0537492	6.1875		-187.543	-5.67143	1	0.0372991	6.65714		-339.68	-2.38333	-290.633	-295.333	-6.25	237.467	1	0.0106632	1.09933	1.11248	0.0193428	-0.931422		4.3
n	8	8	8	8	8		7	7	7	7	7		6	6	6	6	6	6	6	6	6	6	6	6		6
sem	70.1521	2.76382	0	0.0170118	1.03931		38.4934	1.95676	0	0.0182222	0.333707		73.0822	0.561793	131.124	120.886	2.43334	114.54	0	0.0040856	0.576016	0.543398	0.00615335	0.417551		1.35597
